# Supplementary material for: Comprehensive characterization of immune- and inflammation-associated biomarkers based on multi-omics integration in kidney renal clear cell carcinoma
Source: J Transl Med. 2019 May 27;17:177. doi: 10.1186/s12967-019-1927-y (PMC6537414; doi:10.1186/s12967-019-1927-y)
Supplement: Supplementary file 1 — Additional file 1: Table S1. The enrichment GO terms for Cluster 1. [file 12967_2019_1927_MOESM1_ESM.xlsx]

## Sheet: cluster 1
Table S1: The enrichment GO terms for Cluster 1.
Term	P-value	Genes
ERBB signaling pathway (GO:0038127)	1.6611e-12	ERBB3;SHC1;ERBB2;GRB2;PIK3R1;CBL
transmembrane receptor protein tyrosine kinase signaling pathway (GO:0007169)	3.52066e-12	ZAP70;ERBB3;SHC1;ERBB2;GRB2;PIK3R1;CBL;VAV1
ERBB2 signaling pathway (GO:0038128)	1.13062e-11	ERBB3;SHC1;ERBB2;GRB2;PIK3R1
positive regulation of intracellular signal transduction (GO:1902533)	1.60949e-11	ERBB3;SHC1;ERBB2;PTPN6;GRB2;PIK3R1;CBL;VAV1
cellular response to cytokine stimulus (GO:0071345)	9.47506e-10	SHC1;PTPN6;GRB2;PIK3R1;CBL;VAV1;CRKL
enzyme linked receptor protein signaling pathway (GO:0007167)	3.34707e-09	ZAP70;ERBB3;SHC1;ERBB2;GRB2
positive regulation of protein kinase B signaling (GO:0051897)	4.44668e-09	ERBB3;ERBB2;GRB2;PIK3R1;VAV1
negative regulation of ERBB signaling pathway (GO:1901185)	6.64676e-09	ERBB3;ERBB2;GRB2;CBL
cytokine-mediated signaling pathway (GO:0019221)	9.19696e-09	SHC1;PTPN6;GRB2;PIK3R1;CBL;VAV1;CRKL
regulation of protein kinase B signaling (GO:0051896)	1.5484e-08	ERBB3;ERBB2;GRB2;PIK3R1;VAV1
epidermal growth factor receptor signaling pathway (GO:0007173)	2.06921e-08	SHC1;GRB2;PIK3R1;CBL
Fc-epsilon receptor signaling pathway (GO:0038095)	2.68313e-08	SHC1;GRB2;PIK3R1;LAT;VAV1
Fc receptor signaling pathway (GO:0038093)	2.75738e-08	SHC1;GRB2;PIK3R1;LAT;VAV1
small GTPase mediated signal transduction (GO:0007264)	1.89e-07	SHC1;GRB2;LAT;CRKL
MAPK cascade (GO:0000165)	2.19874e-07	ERBB3;SHC1;ERBB2;GRB2;LAT
phosphatidylinositol 3-kinase signaling (GO:0014065)	5.51683e-07	ERBB3;ERBB2;PIK3R1
regulation of cell proliferation (GO:0042127)	9.98737e-07	ZAP70;ERBB3;SHC1;PTPN6;GRB2;CRKL
negative regulation of programmed cell death (GO:0043069)	1.45703e-06	ERBB3;SHC1;ERBB2;PIK3R1;CBL
regulation of apoptotic process (GO:0042981)	1.75507e-06	ERBB3;SHC1;ERBB2;PIK3R1;CBL;VAV1
positive regulation of phosphatidylinositol 3-kinase signaling (GO:0014068)	3.02331e-06	ERBB3;PTPN6;CBL
regulation of MAPK cascade (GO:0043408)	3.27942e-06	ERBB3;SHC1;ERBB2;PTPN6
negative regulation of apoptotic process (GO:0043066)	3.39806e-06	ERBB3;SHC1;ERBB2;PIK3R1;CBL
phosphatidylinositol-mediated signaling (GO:0048015)	3.56323e-06	ERBB3;ERBB2;PIK3R1
regulation of epidermal growth factor receptor signaling pathway (GO:0042058)	3.9565e-06	SHC1;GRB2;CBL
Ras protein signal transduction (GO:0007265)	4.75305e-06	SHC1;GRB2;LAT;CRKL
insulin receptor signaling pathway (GO:0008286)	6.08289e-06	SHC1;GRB2;PIK3R1
regulation of ERK1 and ERK2 cascade (GO:0070372)	7.11188e-06	ERBB3;SHC1;ERBB2;PTPN6
peptidyl-tyrosine phosphorylation (GO:0018108)	9.93637e-06	ZAP70;PTPN6;GRB2
regulation of phosphatidylinositol 3-kinase signaling (GO:0014066)	1.03154e-05	ERBB3;PTPN6;CBL
entry of bacterium into host cell (GO:0035635)	2.13804e-05	GRB2;CBL
cellular response to interleukin-15 (GO:0071350)	2.49363e-05	SHC1;GRB2
interleukin-15-mediated signaling pathway (GO:0035723)	2.49363e-05	SHC1;GRB2
cellular response to insulin stimulus (GO:0032869)	2.65773e-05	SHC1;GRB2;PIK3R1
positive regulation of kinase activity (GO:0033674)	2.87858e-05	ERBB3;ERBB2;LAT
Fc-gamma receptor signaling pathway involved in phagocytosis (GO:0038096)	4.66546e-05	GRB2;PIK3R1;VAV1
cellular response to organic substance (GO:0071310)	4.66546e-05	SHC1;ERBB2;PTPN6
Fc-gamma receptor signaling pathway (GO:0038094)	4.77006e-05	GRB2;PIK3R1;VAV1
Fc receptor mediated stimulatory signaling pathway (GO:0002431)	4.87619e-05	GRB2;PIK3R1;VAV1
positive regulation of protein phosphorylation (GO:0001934)	5.27157e-05	ERBB3;SHC1;ERBB2;LAT
positive regulation of cell proliferation (GO:0008284)	5.89382e-05	SHC1;ERBB2;PTPN6;CRKL
regulation of ERBB signaling pathway (GO:1901184)	6.91414e-05	ERBB3;ERBB2
axon guidance (GO:0007411)	7.76337e-05	SHC1;GRB2;PIK3R1
regulation of epidermal growth factor-activated receptor activity (GO:0007176)	8.19367e-05	SHC1;CBL
T cell receptor signaling pathway (GO:0050852)	8.51117e-05	ZAP70;PIK3R1;LAT
response to growth factor (GO:0070848)	9.58084e-05	SHC1;ERBB2
protein autophosphorylation (GO:0046777)	0.000104948	ZAP70;ERBB2;GRB2
positive regulation of MAP kinase activity (GO:0043406)	0.000108522	SHC1;ERBB2;CRKL
positive regulation of cellular process (GO:0048522)	0.000128902	SHC1;ERBB2;PTPN6;CRKL
regulation of protein tyrosine kinase activity (GO:0061097)	0.000135184	ERBB3;SHC1
entry into host cell (GO:0030260)	0.000152808	GRB2;CBL
positive regulation of ERK1 and ERK2 cascade (GO:0070374)	0.000157779	ERBB3;SHC1;ERBB2
axonogenesis (GO:0007409)	0.000214042	SHC1;GRB2;PIK3R1
negative regulation of epidermal growth factor receptor signaling pathway (GO:0042059)	0.000222888	GRB2;CBL
peptidyl-tyrosine autophosphorylation (GO:0038083)	0.000280906	ZAP70;GRB2
regulation of cellular component movement (GO:0051270)	0.000293302	ERBB3;ERBB2
antigen receptor-mediated signaling pathway (GO:0050851)	0.000324291	ZAP70;PIK3R1;LAT
wound healing (GO:0042060)	0.000345525	ERBB3;ERBB2
peptidyl-tyrosine modification (GO:0018212)	0.000359238	ZAP70;PTPN6
positive regulation of MAPK cascade (GO:0043410)	0.000456707	ERBB3;SHC1;ERBB2
vascular endothelial growth factor receptor signaling pathway (GO:0048010)	0.000669405	PIK3R1;VAV1
fibroblast growth factor receptor signaling pathway (GO:0008543)	0.000827964	GRB2;CBL
negative regulation of cell communication (GO:0010648)	0.000827964	ERBB3;ERBB2
negative regulation of signaling (GO:0023057)	0.000935396	ERBB3;ERBB2
T cell activation (GO:0042110)	0.0010492	ZAP70;LAT
cellular response to fibroblast growth factor stimulus (GO:0044344)	0.00119414	GRB2;CBL
positive regulation of protein localization to membrane (GO:1905477)	0.00121918	ERBB2;PIK3R1
regulation of kinase activity (GO:0043549)	0.00137472	ERBB3;ERBB2
regulation of cell motility (GO:2000145)	0.00159613	ERBB3;ERBB2
protein phosphorylation (GO:0006468)	0.00185985	ZAP70;ERBB2;PTPN6
negative regulation of response to stimulus (GO:0048585)	0.00215238	ERBB3;ERBB2
positive regulation of transferase activity (GO:0051347)	0.00249575	ERBB3;ERBB2
cellular response to growth factor stimulus (GO:0071363)	0.00256734	SHC1;ERBB2
positive regulation of macromolecule biosynthetic process (GO:0010557)	0.00267654	SHC1;ERBB2
positive regulation of cellular biosynthetic process (GO:0031328)	0.00333619	SHC1;ERBB2
positive regulation of protein kinase activity (GO:0045860)	0.003887	ERBB3;LAT
regulation of GTPase activity (GO:0043087)	0.00461929	ERBB2;VAV1
regulation of endoplasmic reticulum unfolded protein response (GO:1900101)	0.00548764	PIK3R1
positive regulation of phosphorylation (GO:0042327)	0.0056177	ERBB3;ERBB2
cellular response to growth hormone stimulus (GO:0071378)	0.00603489	PIK3R1
insulin-like growth factor receptor signaling pathway (GO:0048009)	0.00603489	PIK3R1
positive regulation of transcription from RNA polymerase III promoter (GO:0045945)	0.00603489	ERBB2
positive regulation of glucose import in response to insulin stimulus (GO:2001275)	0.00603489	PIK3R1
regulation of phospholipid metabolic process (GO:1903725)	0.00603489	PIK3R1
cellular response to interleukin-2 (GO:0071352)	0.00658188	SHC1
regulation of lipid kinase activity (GO:0043550)	0.00658188	PIK3R1
regulation of leukocyte cell-cell adhesion (GO:1903037)	0.00658188	LAT
interleukin-2-mediated signaling pathway (GO:0038110)	0.00658188	SHC1
apoptotic process (GO:0006915)	0.00687784	ERBB3;PTPN6
regulation of signal transduction (GO:0009966)	0.006993	ERBB3;ERBB2
activation of protein kinase activity (GO:0032147)	0.006993	SHC1;CRKL
positive regulation of endoplasmic reticulum unfolded protein response (GO:1900103)	0.00712858	PIK3R1
positive regulation of gene expression (GO:0010628)	0.00749293	SHC1;ERBB2;PIK3R1
regulation of lymphocyte activation (GO:0051249)	0.00767502	LAT
cranial nerve development (GO:0021545)	0.00767502	ERBB3
regulation of glucose import in response to insulin stimulus (GO:2001273)	0.00767502	PIK3R1
negative regulation of epidermal growth factor-activated receptor activity (GO:0007175)	0.00767502	CBL
negative regulation of secretion (GO:0051048)	0.00822118	ERBB3
regulation of secretion (GO:0051046)	0.00822118	ERBB3
interleukin-6-mediated signaling pathway (GO:0070102)	0.00822118	CBL
positive regulation of cellular response to insulin stimulus (GO:1900078)	0.00876707	PIK3R1
neuron apoptotic process (GO:0051402)	0.00931268	ERBB3
positive regulation of response to endoplasmic reticulum stress (GO:1905898)	0.00931268	PIK3R1
T cell migration (GO:0072678)	0.00931268	ZAP70
positive regulation of lymphocyte differentiation (GO:0045621)	0.00931268	ZAP70
regulation of transcription from RNA polymerase I promoter (GO:0006356)	0.00985802	ERBB2

## Sheet: cluster 2
Table S1: The enrichment GO terms for Cluster 1.
Term	P-value	Genes
cellular response to cytokine stimulus (GO:0071345)	1.44361e-23	IL4R;SMAD3;SHC1;STAT3;PTPN11;BRCA1;PIK3R1;CBL;FOXO3;IL2RG;NFKB1;VAV1;CRKL;IKBKB;MUC1;TBK1;AXL;IL2RB;KIT;GRB2;PTPN6
transmembrane receptor protein tyrosine kinase signaling pathway (GO:0007169)	2.15699e-18	SHC1;STAT3;PTPN11;PIK3R1;CBL;VAV1;VAV2;ZAP70;PAK1;ERBB3;AXL;ERBB4;ERBB2;KIT;GRB2;RAC1;EPHA2
regulation of apoptotic process (GO:0042981)	5.14912e-17	SHC1;STAT3;BRCA1;PIK3R1;CBL;FOXO3;EGFR;NFKB1;VAV1;VAV2;IKBKB;PAK1;ERBB3;AXL;ERBB4;ERBB2;IL2RB;KIT;RAC1;EPHA2
positive regulation of intracellular signal transduction (GO:1902533)	5.20906e-17	SHC1;PTPN11;PIK3R1;CBL;EGFR;VAV1;IKBKB;TBK1;ERBB3;AXL;ERBB4;ERBB2;KIT;REL;GRB2;PTPN6;EPHA2
cytokine-mediated signaling pathway (GO:0019221)	2.39387e-16	IL4R;SHC1;STAT3;PTPN11;PIK3R1;CBL;FOXO3;IL2RG;NFKB1;VAV1;CRKL;IKBKB;MUC1;IL2RB;KIT;GRB2;PTPN6;BTRC
ERBB signaling pathway (GO:0038127)	1.14964e-15	ERBB3;ERBB4;SHC1;ERBB2;GRB2;PRKCA;PTPN11;PIK3R1;CBL;EGFR
Fc receptor signaling pathway (GO:0038093)	3.06324e-15	IKBKB;PAK1;SHC1;KIT;GRB2;PIK3R1;RAC1;BTRC;LAT;NFKB1;VAV1;VAV2
MAPK cascade (GO:0000165)	1.44253e-14	SHC1;IL2RG;EGFR;NFKB1;IKBKB;ERBB3;ERBB4;ERBB2;IL2RB;KIT;GRB2;BTRC;LAT
ERBB2 signaling pathway (GO:0038128)	1.67333e-14	ERBB3;ERBB4;SHC1;ERBB2;GRB2;PRKCA;PIK3R1;EGFR
negative regulation of apoptotic process (GO:0043066)	3.98636e-14	SHC1;STAT3;PRKCA;PIK3R1;CBL;EGFR;NFKB1;IKBKB;ERBB3;AXL;ERBB4;ERBB2;IL2RB;KIT;EPHA2
negative regulation of programmed cell death (GO:0043069)	8.19994e-14	SHC1;STAT3;PIK3R1;CBL;EGFR;NFKB1;IKBKB;ERBB3;AXL;ERBB4;ERBB2;IL2RB;KIT;EPHA2
Fc-epsilon receptor signaling pathway (GO:0038095)	1.24026e-13	IKBKB;PAK1;SHC1;GRB2;PIK3R1;RAC1;BTRC;LAT;NFKB1;VAV1;VAV2
regulation of protein kinase B signaling (GO:0051896)	1.58334e-12	ERBB3;ERBB4;ERBB2;KIT;GRB2;PTPN11;PIK3R1;EGFR;VAV1;EPHA2
regulation of ERK1 and ERK2 cascade (GO:0070372)	3.46061e-12	ERBB3;AXL;ERBB4;SHC1;ERBB2;KIT;PRKCA;PTPN11;PTPN6;EGFR;EPHA2
positive regulation of transcription, DNA-templated (GO:0045893)	4.16775e-12	CEBPB;SMAD3;SHC1;STAT3;BRCA1;PIK3R1;FOXO3;EGFR;NFKB1;NFKB2;RELB;IKBKB;TBK1;ERBB4;NKRF;ERBB2;REL;BTRC
inflammatory response (GO:0006954)	4.29786e-12	IKBKB;CEBPB;TBK1;KIT;STAT3;REL;RAC1;LAT;NFKB1;NFKB2;RELB
positive regulation of protein kinase B signaling (GO:0051897)	6.35873e-12	ERBB3;ERBB4;ERBB2;KIT;GRB2;PTPN11;PIK3R1;EGFR;VAV1
positive regulation of ERK1 and ERK2 cascade (GO:0070374)	1.26752e-11	ERBB3;AXL;ERBB4;SHC1;ERBB2;KIT;PRKCA;PTPN11;EGFR;EPHA2
response to cytokine (GO:0034097)	1.3439e-11	SMAD3;TBK1;STAT3;REL;PRKCA;PTPN11;PTPN6;NFKB2;RELB
regulation of MAPK cascade (GO:0043408)	1.39769e-11	PAK1;ERBB3;AXL;ERBB4;SHC1;ERBB2;KIT;PTPN6;EGFR;EPHA2
positive regulation of protein phosphorylation (GO:0001934)	4.41376e-11	PAK1;TBK1;ERBB3;AXL;ERBB4;SHC1;ERBB2;KIT;RAC1;EGFR;LAT;EPHA2
cellular response to interleukin-15 (GO:0071350)	7.12791e-11	SHC1;IL2RB;STAT3;GRB2;IL2RG
interleukin-15-mediated signaling pathway (GO:0035723)	7.12791e-11	SHC1;IL2RB;STAT3;GRB2;IL2RG
positive regulation of kinase activity (GO:0033674)	1.0669e-10	ERBB3;AXL;ERBB4;ERBB2;KIT;EGFR;LAT;EPHA2
positive regulation of transcription from RNA polymerase II promoter (GO:0045944)	1.15458e-10	CEBPB;SMAD3;STAT3;BRCA1;PIK3R1;FOXO3;EGFR;NFKB1;NFKB2;RELB;IKBKB;MUC1;TBK1;NKRF;REL
protein phosphorylation (GO:0006468)	2.003e-10	IKBKB;ZAP70;PAK1;TBK1;ERBB4;CDK2;ERBB2;KIT;PRKCA;PTPN6;EGFR;TGFBR2
negative regulation of cell communication (GO:0010648)	3.28647e-10	ERBB3;AXL;ERBB4;ERBB2;KIT;EGFR;EPHA2
positive regulation of MAPK cascade (GO:0043410)	4.42322e-10	ERBB3;AXL;ERBB4;SHC1;ERBB2;KIT;PRKCA;PTPN11;EGFR;EPHA2
negative regulation of ERBB signaling pathway (GO:1901185)	4.56141e-10	ERBB3;ERBB4;ERBB2;GRB2;CBL;EGFR
positive regulation of transferase activity (GO:0051347)	4.9541e-10	HSP90AB1;ERBB3;AXL;ERBB4;ERBB2;KIT;EGFR;EPHA2
negative regulation of signaling (GO:0023057)	5.0948e-10	ERBB3;AXL;ERBB4;ERBB2;KIT;EGFR;EPHA2
positive regulation of phosphorylation (GO:0042327)	5.18508e-10	PAK1;ERBB3;AXL;ERBB4;ERBB2;KIT;RAC1;EGFR;EPHA2
regulation of kinase activity (GO:0043549)	2.01901e-09	ERBB3;AXL;ERBB4;ERBB2;KIT;EGFR;EPHA2
epidermal growth factor receptor signaling pathway (GO:0007173)	2.55792e-09	SHC1;GRB2;PTPN11;PIK3R1;CBL;EGFR
I-kappaB kinase/NF-kappaB signaling (GO:0007249)	2.55792e-09	IKBKB;TBK1;REL;NFKB1;NFKB2;RELB
regulation of cell proliferation (GO:0042127)	2.92291e-09	SHC1;BRCA1;EGFR;CRKL;TGFBR2;ZAP70;PAK1;ERBB3;ERBB4;CDK2;KIT;GRB2;PTPN6
regulation of transcription from RNA polymerase II promoter (GO:0006357)	3.57145e-09	CEBPB;SMAD3;STAT3;BRCA1;PIK3R1;FOXO3;EGFR;NFKB1;NFKB2;RELB;IKBKB;MUC1;TBK1;NKRF;ERBB2;KIT;REL
negative regulation of transcription, DNA-templated (GO:0045892)	9.01303e-09	CEBPB;SMAD3;SHC1;STAT3;BRCA1;FOXO3;NFKB1;NFKB2;RELB;MUC1;NKRF;REL;BTRC
negative regulation of response to stimulus (GO:0048585)	9.91867e-09	ERBB3;AXL;ERBB4;ERBB2;KIT;EGFR;EPHA2
Fc-gamma receptor signaling pathway involved in phagocytosis (GO:0038096)	1.36426e-08	PAK1;HSP90AB1;GRB2;PIK3R1;RAC1;VAV1;VAV2
cellular response to organic substance (GO:0071310)	1.36426e-08	SMAD3;TBK1;SHC1;ERBB2;STAT3;PTPN11;PTPN6
Fc-gamma receptor signaling pathway (GO:0038094)	1.4366e-08	PAK1;HSP90AB1;GRB2;PIK3R1;RAC1;VAV1;VAV2
Fc receptor mediated stimulatory signaling pathway (GO:0002431)	1.51216e-08	PAK1;HSP90AB1;GRB2;PIK3R1;RAC1;VAV1;VAV2
peptidyl-tyrosine phosphorylation (GO:0018108)	1.83385e-08	ZAP70;ERBB4;KIT;GRB2;PTPN6;EGFR
positive regulation of gene expression (GO:0010628)	5.11987e-08	IKBKB;SMAD3;ERBB4;SHC1;ERBB2;STAT3;BRCA1;PIK3R1;BTRC;FOXO3;EGFR;NFKB1
T cell receptor signaling pathway (GO:0050852)	5.51191e-08	IKBKB;ZAP70;PAK1;PIK3R1;BTRC;LAT;NFKB1
positive regulation of nucleic acid-templated transcription (GO:1903508)	8.42903e-08	IKBKB;SMAD3;ERBB4;SHC1;STAT3;BRCA1;BTRC;FOXO3;EGFR;NFKB1
peptidyl-tyrosine modification (GO:0018212)	8.7125e-08	ZAP70;ERBB4;KIT;PTPN6;EGFR
protein autophosphorylation (GO:0046777)	8.94608e-08	ZAP70;PAK1;ERBB4;ERBB2;KIT;GRB2;EGFR
phosphorylation (GO:0016310)	1.09283e-07	IKBKB;ZAP70;PAK1;TBK1;CDK2;ERBB2;STAT3;PRKCA;TGFBR2
positive regulation of cellular process (GO:0048522)	1.14854e-07	PAK1;HSP90AB1;ERBB4;SHC1;CDK2;ERBB2;PTPN6;EGFR;CRKL;TGFBR2
negative regulation of signal transduction (GO:0009968)	1.41185e-07	ERBB3;AXL;ERBB4;ERBB2;KIT;BTRC;EGFR;EPHA2
regulation of ERBB signaling pathway (GO:1901184)	1.59176e-07	ERBB3;ERBB4;ERBB2;EGFR
cellular response to interleukin-6 (GO:0071354)	1.90714e-07	STAT3;PTPN11;CBL;NFKB1
enzyme linked receptor protein signaling pathway (GO:0007167)	2.19752e-07	ZAP70;ERBB3;ERBB4;SHC1;ERBB2;GRB2
stimulatory C-type lectin receptor signaling pathway (GO:0002223)	2.30752e-07	IKBKB;MUC1;PAK1;BTRC;NFKB1;RELB
positive regulation of cell proliferation (GO:0008284)	2.41404e-07	PAK1;ERBB4;SHC1;CDK2;ERBB2;PTPN6;EGFR;CRKL;TGFBR2
innate immune response activating cell surface receptor signaling pathway (GO:0002220)	2.66499e-07	IKBKB;MUC1;PAK1;BTRC;NFKB1;RELB
vascular endothelial growth factor receptor signaling pathway (GO:0048010)	4.23521e-07	AXL;PIK3R1;RAC1;VAV1;VAV2
Ras protein signal transduction (GO:0007265)	4.60413e-07	PAK1;SHC1;CDK2;GRB2;RAC1;LAT;CRKL
regulation of transcription, DNA-templated (GO:0006355)	5.77311e-07	CEBPB;SMAD3;SHC1;STAT3;BRCA1;FOXO3;EGFR;NFKB1;NFKB2;IKBKB;ERBB4;NKRF;ERBB2;KIT;BTRC
regulation of signal transduction (GO:0009966)	6.1776e-07	ERBB3;AXL;ERBB4;ERBB2;KIT;EGFR;EPHA2
NIK/NF-kappaB signaling (GO:0038061)	8.20334e-07	REL;BTRC;NFKB1;NFKB2;RELB
regulation of phosphatidylinositol 3-kinase signaling (GO:0014066)	8.20334e-07	ERBB3;KIT;PTPN6;CBL;EGFR
ephrin receptor signaling pathway (GO:0048013)	9.26661e-07	PAK1;PTPN11;RAC1;EPHA2;VAV2
positive regulation of cellular biosynthetic process (GO:0031328)	1.13894e-06	HSP90AB1;SMAD3;SHC1;ERBB2;EGFR;NFKB1
antigen receptor-mediated signaling pathway (GO:0050851)	1.18804e-06	IKBKB;ZAP70;PAK1;PIK3R1;BTRC;LAT;NFKB1
regulation of cytokine-mediated signaling pathway (GO:0001959)	1.46554e-06	IKBKB;HSP90AB1;AXL;PTPN11;PTPN6
cellular response to interleukin-2 (GO:0071352)	2.00924e-06	SHC1;IL2RB;IL2RG
interleukin-2-mediated signaling pathway (GO:0038110)	2.00924e-06	SHC1;IL2RB;IL2RG
positive regulation of MAP kinase activity (GO:0043406)	2.11876e-06	PAK1;SHC1;ERBB2;KIT;EGFR;CRKL
small GTPase mediated signal transduction (GO:0007264)	2.33901e-06	SHC1;CDK2;GRB2;LAT;CRKL
regulation of cellular component movement (GO:0051270)	3.08841e-06	ERBB3;ERBB4;ERBB2;EGFR
regulation of cell motility (GO:2000145)	3.74266e-06	ERBB3;ERBB4;ERBB2;RAC1;EGFR
regulation of reactive oxygen species metabolic process (GO:2000377)	3.96905e-06	GRB2;BRCA1;RAC1;TGFBR2
interleukin-6-mediated signaling pathway (GO:0070102)	4.13682e-06	STAT3;PTPN11;CBL
wound healing (GO:0042060)	4.30013e-06	PAK1;SMAD3;ERBB3;ERBB2
positive regulation of phosphatidylinositol 3-kinase signaling (GO:0014068)	5.41646e-06	ERBB3;KIT;PTPN6;CBL
positive regulation of protein import into nucleus (GO:0042307)	5.41646e-06	SMAD3;ERBB4;PIK3R1;EGFR
regulation of epidermal growth factor receptor signaling pathway (GO:0042058)	7.73444e-06	SHC1;GRB2;CBL;EGFR
stress-activated MAPK cascade (GO:0051403)	1.00598e-05	IKBKB;BTRC;NFKB1;CRKL
cellular response to growth factor stimulus (GO:0071363)	1.21587e-05	SMAD3;SHC1;ERBB2;PTPN11;EGFR
peptidyl-serine phosphorylation (GO:0018105)	1.49e-05	IKBKB;TBK1;CDK2;PRKCA;TGFBR2
stress-activated protein kinase signaling cascade (GO:0031098)	1.62059e-05	IKBKB;PAK1;BTRC;NFKB1
regulation of cell size (GO:0008361)	1.81553e-05	RAC1;VAV1;VAV2
axon guidance (GO:0007411)	2.24877e-05	SHC1;GRB2;PRKCA;PTPN11;PIK3R1
cellular response to epidermal growth factor stimulus (GO:0071364)	2.32522e-05	ERBB2;PTPN11;EGFR
negative regulation of transcription from RNA polymerase II promoter (GO:0000122)	2.36993e-05	CEBPB;SMAD3;STAT3;REL;FOXO3;NFKB1;NFKB2;RELB
positive regulation of protein modification process (GO:0031401)	2.60968e-05	PAK1;ERBB4;ERBB2;RAC1;EGFR
response to growth factor (GO:0070848)	2.61195e-05	SHC1;ERBB2;EPHA2
regulation of intracellular signal transduction (GO:1902531)	3.00741e-05	PAK1;CDK2;BRCA1;RAC1;EGFR;VAV1;VAV2
peptidyl-serine modification (GO:0018209)	3.18888e-05	IKBKB;TBK1;CDK2;PRKCA;TGFBR2
regulation of cell adhesion mediated by integrin (GO:0033628)	3.98992e-05	MUC1;PTPN11;EPHA2
phosphatidylinositol 3-kinase signaling (GO:0014065)	3.98992e-05	ERBB3;ERBB2;PIK3R1
cellular protein modification process (GO:0006464)	4.02699e-05	IKBKB;ZAP70;PAK1;TBK1;CDK2;ERBB2;PRKCA;PTPN6;BTRC;TGFBR2
entry into host cell (GO:0030260)	5.28779e-05	AXL;GRB2;CBL
positive regulation of protein localization to membrane (GO:1905477)	5.32899e-05	ERBB2;PIK3R1;EGFR;EPHA2
regulation of interferon-beta production (GO:0032648)	5.77486e-05	TBK1;REL;RELB
positive regulation of cell differentiation (GO:0045597)	5.9635e-05	CEBPB;HSP90AB1;SMAD3;NFKB1;TGFBR2
positive regulation of RNA metabolic process (GO:0051254)	6.29041e-05	PIK3R1;EGFR;NFKB1
regulation of type I interferon-mediated signaling pathway (GO:0060338)	8.65237e-05	HSP90AB1;PTPN11;PTPN6
circulatory system development (GO:0072359)	9.06139e-05	ERBB3;ERBB4;PTPN11;TGFBR2
negative regulation of epidermal growth factor receptor signaling pathway (GO:0042059)	9.32148e-05	GRB2;CBL;EGFR
positive regulation of cytokine production (GO:0001819)	0.000107663	CEBPB;TBK1;BRCA1;NFKB1;NFKB2
axonogenesis (GO:0007409)	0.000114697	SHC1;GRB2;PRKCA;PTPN11;PIK3R1
positive regulation of peptidyl-tyrosine phosphorylation (GO:0050731)	0.000115101	ERBB3;ERBB4;KIT;STAT3
branching morphogenesis of an epithelial tube (GO:0048754)	0.000115291	PAK1;EPHA2;TGFBR2
positive regulation of protein localization to plasma membrane (GO:1903078)	0.000115291	PIK3R1;EGFR;EPHA2
negative regulation of type I interferon production (GO:0032480)	0.000123341	TBK1;REL;RELB
positive regulation of histone H4 acetylation (GO:0090240)	0.000125393	MUC1;BRCA1
peptidyl-tyrosine autophosphorylation (GO:0038083)	0.000131749	ZAP70;GRB2;EGFR
positive regulation of protein localization to cell periphery (GO:1904377)	0.000140521	PIK3R1;EGFR;EPHA2
activation of protein kinase activity (GO:0032147)	0.000140719	PAK1;SHC1;KIT;CRKL;TGFBR2
interleukin-21-mediated signaling pathway (GO:0038114)	0.000161	STAT3;IL2RG
cellular response to interleukin-21 (GO:0098757)	0.000161	STAT3;IL2RG
myeloid leukocyte differentiation (GO:0002573)	0.000179395	KIT;EPHA2;TGFBR2
negative regulation of interferon-beta production (GO:0032688)	0.000200975	REL;RELB
positive regulation of tyrosine phosphorylation of STAT protein (GO:0042531)	0.000212714	ERBB4;KIT;STAT3
regulation of protein phosphorylation (GO:0001932)	0.000237979	PAK1;ERBB4;ERBB2;RAC1;EGFR
cellular response to growth hormone stimulus (GO:0071378)	0.000245301	STAT3;PIK3R1
positive regulation of glucose import in response to insulin stimulus (GO:2001275)	0.000245301	PTPN11;PIK3R1
positive regulation of macromolecule biosynthetic process (GO:0010557)	0.000249017	SHC1;ERBB2;EGFR;NFKB1
phosphatidylinositol-mediated signaling (GO:0048015)	0.000249804	ERBB3;ERBB2;PIK3R1
hepatocyte growth factor receptor signaling pathway (GO:0048012)	0.000293959	PAK1;RAC1
embryonic hemopoiesis (GO:0035162)	0.000293959	KIT;TGFBR2
heart development (GO:0007507)	0.000298803	ERBB3;ERBB4;PTPN11;TGFBR2
regulation of tyrosine phosphorylation of STAT protein (GO:0042509)	0.000320477	ERBB4;KIT;STAT3
actin cytoskeleton reorganization (GO:0031532)	0.000320477	PAK1;KIT;RAC1
positive regulation of type I interferon production (GO:0032481)	0.000335998	TBK1;NFKB1;NFKB2
entry of bacterium into host cell (GO:0035635)	0.000346932	GRB2;CBL
positive regulation of cell adhesion (GO:0045785)	0.000368476	ERBB2;PRKCA;RAC1
positive regulation of JAK-STAT cascade (GO:0046427)	0.000368476	ERBB4;KIT;STAT3
regulation of glucose import in response to insulin stimulus (GO:2001273)	0.000404202	PTPN11;PIK3R1
DNA damage response, signal transduction by p53 class mediator resulting in transcription of p21 class mediator (GO:0006978)	0.000404202	MUC1;BRCA1
leukocyte differentiation (GO:0002521)	0.000404202	AXL;RELB
insulin receptor signaling pathway (GO:0008286)	0.000420876	SHC1;GRB2;PIK3R1
regulation of protein localization to plasma membrane (GO:1903076)	0.000420876	PIK3R1;EGFR;EPHA2
regulation of innate immune response (GO:0045088)	0.000458336	HSP90AB1;PTPN11;PTPN6
DNA damage response, signal transduction resulting in transcription (GO:0042772)	0.00046575	MUC1;BRCA1
positive regulation of protein kinase activity (GO:0045860)	0.000512878	PAK1;ERBB3;LAT;TGFBR2
positive regulation of cellular response to insulin stimulus (GO:1900078)	0.00053156	PTPN11;PIK3R1
lymphocyte differentiation (GO:0030098)	0.000539533	ZAP70;KIT;RELB
regulation of cell migration (GO:0030334)	0.000569423	PAK1;ERBB4;PRKCA;RAC1;EGFR
regulation of angiogenesis (GO:0045765)	0.000570904	ERBB2;PRKCA;BRCA1;EPHA2
positive regulation of lymphocyte differentiation (GO:0045621)	0.000601612	ZAP70;AXL
transforming growth factor beta receptor signaling pathway (GO:0007179)	0.000606107	SMAD3;CBL;TGFBR2
fibroblast growth factor receptor signaling pathway (GO:0008543)	0.000653278	GRB2;PTPN11;CBL
regulation of lamellipodium organization (GO:1902743)	0.000675891	RAC1;EPHA2
regulation of transforming growth factor beta receptor signaling pathway (GO:0017015)	0.000677717	HSP90AB1;SMAD3;TGFBR2
positive regulation of cell cycle arrest (GO:0071158)	0.000754513	MUC1;CDK2;BRCA1
positive regulation of DNA metabolic process (GO:0051054)	0.000754513	SHC1;BRCA1;EGFR
DNA damage response, signal transduction by p53 class mediator (GO:0030330)	0.000754513	MUC1;CDK2;BRCA1
positive regulation of peptidyl-serine phosphorylation (GO:0033138)	0.00078129	PAK1;TBK1;EGFR
positive regulation of homeostatic process (GO:0032846)	0.00078129	STAT3;PRKCA;FOXO3
regulation of type I interferon production (GO:0032479)	0.000836644	TBK1;NFKB1;NFKB2
regulation of transcription factor import into nucleus (GO:0042990)	0.000837054	SMAD3;PIK3R1
positive regulation of pri-miRNA transcription from RNA polymerase II promoter (GO:1902895)	0.000837054	SMAD3;STAT3
cellular response to interleukin-7 (GO:0098761)	0.000837054	STAT3;IL2RG
interleukin-7-mediated signaling pathway (GO:0038111)	0.000837054	STAT3;IL2RG
regulation of peptidyl-serine phosphorylation (GO:0033135)	0.00086523	PAK1;TBK1;EGFR
growth hormone receptor signaling pathway (GO:0060396)	0.000923903	STAT3;PIK3R1
positive regulation of gene silencing by miRNA (GO:2000637)	0.000923903	STAT3;EGFR
T cell activation (GO:0042110)	0.000924251	ZAP70;KIT;LAT
positive regulation of signal transduction (GO:0009967)	0.00100293	AXL;STAT3;PRKCA;PIK3R1
positive regulation of histone acetylation (GO:0035066)	0.00101491	MUC1;BRCA1
dendritic cell differentiation (GO:0097028)	0.00101491	AXL;TGFBR2
regulation of transcription from RNA polymerase III promoter (GO:0006359)	0.00111005	ERBB2;BRCA1
positive regulation of erythrocyte differentiation (GO:0045648)	0.00111005	STAT3;FOXO3
cellular response to fibroblast growth factor stimulus (GO:0044344)	0.00111646	GRB2;PTPN11;CBL
interleukin-1-mediated signaling pathway (GO:0070498)	0.00115075	IKBKB;BTRC;NFKB1
positive regulation of sequence-specific DNA binding transcription factor activity (GO:0051091)	0.001174	IKBKB;KIT;NFKB1;NFKB2
lamellipodium assembly (GO:0030032)	0.00120931	KIT;RAC1
positive regulation of microtubule polymerization (GO:0031116)	0.00131268	PAK1;RAC1
regulation of epidermal growth factor-activated receptor activity (GO:0007176)	0.00131268	SHC1;CBL
positive regulation of microtubule polymerization or depolymerization (GO:0031112)	0.00131268	PAK1;RAC1
cellular response to transforming growth factor beta stimulus (GO:0071560)	0.00133222	SMAD3;CBL;TGFBR2
intrinsic apoptotic signaling pathway (GO:0097193)	0.00137054	CEBPB;BRCA1;EPHA2
peptidyl-tyrosine dephosphorylation (GO:0035335)	0.00142013	PTPN11;PTPN6
regulation of lamellipodium assembly (GO:0010591)	0.00142013	RAC1;EPHA2
positive regulation of nitric oxide biosynthetic process (GO:0045429)	0.00142013	HSP90AB1;SMAD3
positive regulation of nitric oxide metabolic process (GO:1904407)	0.00142013	HSP90AB1;SMAD3
glial cell differentiation (GO:0010001)	0.00142013	ERBB3;STAT3
lamellipodium organization (GO:0097581)	0.00142013	KIT;RAC1
regulation of gene expression (GO:0010468)	0.0014676	CEBPB;SMAD3;CDK2;STAT3;REL;BRCA1;NFKB1;NFKB2
positive regulation of vasculature development (GO:1904018)	0.00148966	KIT;PRKCA;BRCA1
apoptotic process (GO:0006915)	0.00152707	ERBB3;PTPN6;BRCA1;TGFBR2
regulation of pri-miRNA transcription from RNA polymerase II promoter (GO:1902893)	0.00153165	SMAD3;STAT3
positive regulation of glucose import (GO:0046326)	0.00153165	PTPN11;PIK3R1
positive regulation of epithelial cell proliferation (GO:0050679)	0.00161509	ERBB2;PRKCA;EGFR
positive regulation of substrate adhesion-dependent cell spreading (GO:1900026)	0.00164723	RAC1;CRKL
negative regulation of cytokine production (GO:0001818)	0.00174696	TBK1;AXL;RAC1
cellular response to insulin stimulus (GO:0032869)	0.00174696	SHC1;GRB2;PIK3R1
regulation of vasculature development (GO:1901342)	0.00176683	ERBB2;EPHA2
TRIF-dependent toll-like receptor signaling pathway (GO:0035666)	0.00189046	IKBKB;TBK1
positive regulation of transcription from RNA polymerase II promoter in response to stress (GO:0036003)	0.00189046	CEBPB;MUC1
positive regulation of myeloid cell differentiation (GO:0045639)	0.00189046	STAT3;FOXO3
negative regulation of gene expression (GO:0010629)	0.00197338	NKRF;SHC1;REL;BRCA1;BTRC;NFKB1
positive regulation of reactive oxygen species biosynthetic process (GO:1903428)	0.00201808	HSP90AB1;SMAD3
MyD88-independent toll-like receptor signaling pathway (GO:0002756)	0.00201808	IKBKB;TBK1
positive regulation of phospholipase C activity (GO:0010863)	0.00201808	KIT;EGFR
regulation of intracellular estrogen receptor signaling pathway (GO:0033146)	0.00201808	PAK1;BRCA1
response to estradiol (GO:0032355)	0.00201808	STAT3;EGFR
regulation of protein tyrosine kinase activity (GO:0061097)	0.00214969	ERBB3;SHC1
positive regulation of programmed cell death (GO:0043068)	0.00224912	RAC1;FOXO3;VAV1;VAV2
positive regulation of transcription factor import into nucleus (GO:0042993)	0.00228526	SMAD3;PIK3R1
regulation of nitric oxide biosynthetic process (GO:0045428)	0.00228526	HSP90AB1;SMAD3
regulation of erythrocyte differentiation (GO:0045646)	0.00228526	STAT3;FOXO3
regulation of phosphatidylinositol 3-kinase activity (GO:0043551)	0.00242479	KIT;PIK3R1
protein dephosphorylation (GO:0006470)	0.00250688	PTPN11;PTPN6;BTRC
negative regulation of cellular metabolic process (GO:0031324)	0.00256825	BRCA1;NFKB1
positive regulation of NF-kappaB transcription factor activity (GO:0051092)	0.00267974	IKBKB;NFKB1;NFKB2
positive regulation of DNA replication (GO:0045740)	0.00271562	SHC1;EGFR
protein kinase B signaling (GO:0043491)	0.00271562	FOXO3;EPHA2
regulation of microtubule polymerization (GO:0031113)	0.00271562	PAK1;RAC1
regulation of receptor-mediated endocytosis (GO:0048259)	0.00286689	RAC1;CBL
regulation of DNA repair (GO:0006282)	0.00302205	BRCA1;EGFR
positive regulation of stress fiber assembly (GO:0051496)	0.00302205	PAK1;RAC1
cellular response to organic cyclic compound (GO:0071407)	0.00311129	BRCA1;EGFR;NFKB1
positive regulation of DNA repair (GO:0045739)	0.00318107	BRCA1;EGFR
T cell differentiation (GO:0030217)	0.00318107	ZAP70;KIT
positive regulation of reactive oxygen species metabolic process (GO:2000379)	0.00334394	GRB2;TGFBR2
regulation of plasma membrane bounded cell projection assembly (GO:0120032)	0.00334394	RAC1;EPHA2
regulation of small GTPase mediated signal transduction (GO:0051056)	0.00344424	RAC1;VAV1;VAV2
positive regulation of epithelial to mesenchymal transition (GO:0010718)	0.00351064	SMAD3;TGFBR2
regulation of substrate adhesion-dependent cell spreading (GO:1900024)	0.00368116	RAC1;CRKL
transmembrane receptor protein serine/threonine kinase signaling pathway (GO:0007178)	0.00372574	SMAD3;CBL;TGFBR2
negative regulation of protein metabolic process (GO:0051248)	0.00403359	EGFR;NFKB1
cellular response to interleukin-1 (GO:0071347)	0.00417373	IKBKB;BTRC;NFKB1
positive regulation of actin filament bundle assembly (GO:0032233)	0.00421546	PAK1;RAC1
positive regulation of apoptotic process (GO:0043065)	0.00424372	RAC1;FOXO3;VAV1;VAV2
negative regulation of cellular biosynthetic process (GO:0031327)	0.00478352	BRCA1;NFKB1
regulation of cell cycle arrest (GO:0071156)	0.0049803	HSP90AB1;BRCA1
intrinsic apoptotic signaling pathway in response to DNA damage (GO:0008630)	0.0049803	BRCA1;EPHA2
positive regulation of response to DNA damage stimulus (GO:2001022)	0.00518076	BRCA1;EGFR
positive regulation of I-kappaB kinase/NF-kappaB signaling (GO:0043123)	0.0052532	IKBKB;TBK1;REL
regulation of cellular protein metabolic process (GO:0032268)	0.0053849	FOXO3;NFKB1
regulation of blood vessel endothelial cell migration (GO:0043535)	0.0053849	PRKCA;EPHA2
regulation of mitotic cell cycle (GO:0007346)	0.00543279	PAK1;SMAD3;PRKCA
plasma membrane bounded cell projection morphogenesis (GO:0120039)	0.00580413	PAK1;RAC1
positive regulation of cell-substrate adhesion (GO:0010811)	0.00580413	RAC1;CRKL
negative regulation of cellular response to transforming growth factor beta stimulus (GO:1903845)	0.00601918	SMAD3;TGFBR2
embryonic organ development (GO:0048568)	0.00601918	KIT;TGFBR2
cell morphogenesis involved in differentiation (GO:0000904)	0.00623784	RAC1;EPHA2
negative regulation of transforming growth factor beta receptor signaling pathway (GO:0030512)	0.00646009	SMAD3;TGFBR2
cellular response to lipid (GO:0071396)	0.00669035	AXL;EGFR;NFKB1
positive regulation of cell motility (GO:2000147)	0.00679366	PAK1;PRKCA;EGFR
positive regulation of cell morphogenesis involved in differentiation (GO:0010770)	0.00714825	RAC1;CRKL
regulation of mitotic cell cycle phase transition (GO:1901990)	0.00732447	CDK2;PTPN6;BTRC
cell chemotaxis (GO:0060326)	0.00762468	KIT;EPHA2
regulation of stress fiber assembly (GO:0051492)	0.00762468	PAK1;RAC1
regulation of GTPase activity (GO:0043087)	0.0077664	ERBB2;VAV1;VAV2
regulation of DNA replication (GO:0006275)	0.00786816	SHC1;EGFR
DNA damage response, signal transduction by p53 class mediator resulting in cell cycle arrest (GO:0006977)	0.00811511	MUC1;CDK2
signal transduction involved in mitotic G1 DNA damage checkpoint (GO:0072431)	0.00836554	MUC1;CDK2
cellular response to tumor necrosis factor (GO:0071356)	0.0084584	IKBKB;BRCA1;FOXO3
positive regulation of protein polymerization (GO:0032273)	0.00861941	PAK1;RAC1
positive regulation of endocytosis (GO:0045807)	0.00861941	AXL;CBL
negative regulation of cell adhesion (GO:0007162)	0.00887672	MUC1;ERBB3
cellular response to reactive oxygen species (GO:0034614)	0.00887672	CDK2;EGFR
regulation of cell growth (GO:0001558)	0.00931034	SMAD3;ERBB2;EGFR
extrinsic apoptotic signaling pathway (GO:0097191)	0.00940159	SMAD3;ERBB3
regulation of epithelial to mesenchymal transition (GO:0010717)	0.00966912	SMAD3;TGFBR2
peptidyl-threonine phosphorylation (GO:0018107)	0.00966912	TBK1;TGFBR2
regulation of I-kappaB kinase/NF-kappaB signaling (GO:0043122)	0.00969031	IKBKB;TBK1;REL
regulation of endothelial cell migration (GO:0010594)	0.00994003	PRKCA;EPHA2

## Sheet: cluster 3
Table S1: The enrichment GO terms for Cluster 1.
Term	P-value	Genes
phosphorylation (GO:0016310)	6.15088e-07	MAP2K1;RPS6KA2;AKT1;MAPK1;BRAF
protein phosphorylation (GO:0006468)	1.62099e-06	MAP2K1;RPS6KA2;AKT1;MAPK1;BRAF
cellular protein modification process (GO:0006464)	2.75015e-06	PPP2CA;MAP2K1;RPS6KA2;AKT1;MAPK1;BRAF
regulation of gene expression (GO:0010468)	3.37883e-06	PPP2CA;MAP2K1;AKT1;MAPK1;BRAF;ESR1
activation of protein kinase activity (GO:0032147)	3.62939e-06	MAP2K1;PEA15;AKT1;MAPK1
peptidyl-threonine phosphorylation (GO:0018107)	4.63508e-06	MAP2K1;AKT1;MAPK1
positive regulation of macromolecule metabolic process (GO:0010604)	7.08133e-06	MAP2K1;AKT1;MAPK1;BRAF
MAPK cascade (GO:0000165)	7.28568e-06	MAP2K1;PEA15;MAPK1;BRAF
regulation of protein serine/threonine kinase activity (GO:0071900)	7.52413e-06	PPP2CA;MAP2K1;AKT1
regulation of stress-activated protein kinase signaling cascade (GO:0070302)	8.08529e-06	MAP2K1;MAPK1
regulation of cytoplasmic transport (GO:1903649)	8.08529e-06	MAP2K1;MAPK1
peptidyl-threonine modification (GO:0018210)	1.03357e-05	MAP2K1;AKT1;MAPK1
cellular response to metal ion (GO:0071248)	1.46193e-05	AKT1;MAPK1;BRAF
positive regulation of gene expression (GO:0010628)	1.81343e-05	MAP2K1;AKT1;MAPK1;BRAF;ESR1
regulation of production of miRNAs involved in gene silencing by miRNA (GO:1903798)	2.04106e-05	MAP2K1;ESR1
activation of MAPK activity (GO:0000187)	2.33105e-05	MAP2K1;PEA15;MAPK1
regulation of Golgi organization (GO:1903358)	2.35444e-05	MAP2K1;MAPK1
regulation of early endosome to late endosome transport (GO:2000641)	3.42801e-05	MAP2K1;MAPK1
ERK1 and ERK2 cascade (GO:0070371)	5.1701e-05	MAP2K1;MAPK1
TOR signaling (GO:0031929)	6.17397e-05	EIF4EBP1;AKT1
positive regulation of glucose transport (GO:0010828)	7.2662e-05	AKT1;BRAF
positive regulation of MAP kinase activity (GO:0043406)	7.94451e-05	MAP2K1;PEA15;MAPK1
positive regulation of lipid biosynthetic process (GO:0046889)	9.0699e-05	SREBF1;AKT1
cellular response to cadmium ion (GO:0071276)	9.71516e-05	AKT1;MAPK1
regulation of glucose import (GO:0046324)	0.000110716	PEA15;AKT1
response to cadmium ion (GO:0046686)	0.000110716	AKT1;MAPK1
regulation of signal transduction (GO:0009966)	0.000178569	PPP2CA;BRAF;ESR1
regulation of stress-activated MAPK cascade (GO:0032872)	0.000191679	MAP2K1;MAPK1
cellular response to oxygen-containing compound (GO:1901701)	0.00028727	AKT1;MAPK1;ESR1
response to reactive oxygen species (GO:0000302)	0.000405341	AKT1;MAPK1
regulation of apoptotic process (GO:0042981)	0.00047428	MAP2K1;RPS6KA2;AKT1;BRAF
cellular response to reactive oxygen species (GO:0034614)	0.000474479	AKT1;MAPK1
response to organic cyclic compound (GO:0014070)	0.000533634	MAPK1;ESR1
stress-activated protein kinase signaling cascade (GO:0031098)	0.000548955	MAP2K1;MAPK1
regulation of transcription, DNA-templated (GO:0006355)	0.000581222	PPP2CA;SREBF1;MAP2K1;AKT1;ESR1
negative regulation of extrinsic apoptotic signaling pathway (GO:2001237)	0.000645341	PEA15;AKT1
ERBB signaling pathway (GO:0038127)	0.000713833	AKT1;MAPK1
positive regulation of peptidyl-serine phosphorylation (GO:0033138)	0.000767417	AKT1;BRAF
regulation of peptidyl-serine phosphorylation (GO:0033135)	0.000822894	AKT1;BRAF
positive regulation of protein phosphorylation (GO:0001934)	0.000941625	AKT1;MAPK1;BRAF
cellular response to starvation (GO:0009267)	0.00126386	SREBF1;MAPK1
regulation of Wnt signaling pathway (GO:0030111)	0.00131063	PPP2CA;ESR1
regulation of protein binding (GO:0043393)	0.00135822	PPP2CA;AKT1
cellular response to oxidative stress (GO:0034599)	0.00145587	AKT1;MAPK1
positive regulation of protein serine/threonine kinase activity (GO:0071902)	0.00153125	PPP2CA;MAP2K1
positive regulation of transcription, DNA-templated (GO:0045893)	0.00156958	SREBF1;MAP2K1;AKT1;ESR1
positive regulation of nucleic acid-templated transcription (GO:1903508)	0.00166315	MAP2K1;AKT1;ESR1
negative regulation of macromolecule metabolic process (GO:0010605)	0.00168754	MAP2K1;ESR1
negative regulation of response to stimulus (GO:0048585)	0.00176843	BRAF;ESR1
negative regulation of cellular process (GO:0048523)	0.00198497	PPP2CA;MAP2K1;RPS6KA2
regulation of vesicle-mediated transport (GO:0060627)	0.00208063	MAP2K1;MAPK1
peptidyl-serine phosphorylation (GO:0018105)	0.00229197	AKT1;MAPK1
positive regulation of cellular biosynthetic process (GO:0031328)	0.00274399	SREBF1;AKT1
negative regulation of intracellular signal transduction (GO:1902532)	0.00281174	AKT1;ESR1
regulation of protein kinase B signaling (GO:0051896)	0.00288027	AKT1;ESR1
regulation of mitotic cell cycle (GO:0007346)	0.0029496	MAP2K1;EIF4EBP1
peptidyl-serine modification (GO:0018209)	0.00312634	AKT1;MAPK1
positive regulation of protein kinase activity (GO:0045860)	0.00319841	PPP2CA;MAP2K1
regulation of protein targeting (GO:1903533)	0.00349528	SREBF1
positive regulation of mitochondrial membrane potential (GO:0010918)	0.00349528	AKT1
response to UV-A (GO:0070141)	0.00349528	AKT1
response to lead ion (GO:0010288)	0.00349528	PPP2CA
negative regulation of production of miRNAs involved in gene silencing by miRNA (GO:1903799)	0.0039937	ESR1
cellular response to interleukin-18 (GO:0071351)	0.0039937	AKT1
interleukin-18-mediated signaling pathway (GO:0035655)	0.0039937	AKT1
positive regulation of cyclin-dependent protein serine/threonine kinase activity involved in G1/S transition of mitotic cell cycle (GO:0031659)	0.0039937	AKT1
regulation of microtubule binding (GO:1904526)	0.0039937	PPP2CA
positive regulation of ERK1 and ERK2 cascade (GO:0070374)	0.00433057	MAP2K1;BRAF
regulation of cell growth (GO:0001558)	0.00433057	PPP2CA;AKT1
regulation of MAPK cascade (GO:0043408)	0.00441461	MAP2K1;MAPK1
regulation of autophagy (GO:0010506)	0.00441461	SREBF1;AKT1
positive regulation of membrane potential (GO:0045838)	0.00449191	AKT1
negative regulation of glucose import (GO:0046325)	0.00449191	PEA15
regulation of endodeoxyribonuclease activity (GO:0032071)	0.00449191	AKT1
regulation of establishment of protein localization to mitochondrion (GO:1903747)	0.00449191	SREBF1
negative regulation of anion transmembrane transport (GO:1903960)	0.00449191	AKT1
positive regulation of production of miRNAs involved in gene silencing by miRNA (GO:1903800)	0.00449191	MAP2K1
positive regulation of RNA polymerase II transcriptional preinitiation complex assembly (GO:0045899)	0.00449191	ESR1
mammary gland epithelial cell differentiation (GO:0060644)	0.00449191	AKT1
regulation of cell cycle (GO:0051726)	0.00493477	MAP2K1;RPS6KA2
positive regulation of sequence-specific DNA binding transcription factor activity (GO:0051091)	0.00493477	AKT1;ESR1
negative regulation of tyrosine phosphorylation of STAT protein (GO:0042532)	0.00498989	PPP2CA
positive regulation of triglyceride biosynthetic process (GO:0010867)	0.00498989	SREBF1
response to dopamine (GO:1903350)	0.00498989	MAPK1
cellular response to dopamine (GO:1903351)	0.00498989	MAPK1
anoikis (GO:0043276)	0.00498989	AKT1
regulation of cell proliferation (GO:0042127)	0.00500041	MAP2K1;RPS6KA2;AKT1
insulin-like growth factor receptor signaling pathway (GO:0048009)	0.00548764	AKT1
peptidyl-serine dephosphorylation (GO:0070262)	0.00548764	PPP2CA
negative regulation of gene silencing by miRNA (GO:0060965)	0.00548764	ESR1
T cell homeostasis (GO:0043029)	0.00548764	AKT1
regulation of fatty acid beta-oxidation (GO:0031998)	0.00548764	AKT1
protein localization to mitochondrion (GO:0070585)	0.00548764	AKT1
negative regulation of glucose transport (GO:0010829)	0.00548764	PEA15
regulation of phospholipase C activity (GO:1900274)	0.00548764	ESR1
mitotic nuclear envelope reassembly (GO:0007084)	0.00548764	PPP2CA
apoptotic process (GO:0006915)	0.00567048	PPP2CA;AKT1
regulation of RNA polymerase II transcriptional preinitiation complex assembly (GO:0045898)	0.00598517	ESR1
nitric oxide biosynthetic process (GO:0006809)	0.00598517	AKT1
positive regulation of glucose metabolic process (GO:0010907)	0.00598517	AKT1
regulation of ERK1 and ERK2 cascade (GO:0070372)	0.00645377	MAP2K1;BRAF
nitric oxide metabolic process (GO:0046209)	0.00648247	AKT1
mammary gland epithelium development (GO:0061180)	0.00697956	AKT1
regulation of plasma membrane bounded cell projection organization (GO:0120035)	0.00697956	AKT1
positive regulation of cellular carbohydrate metabolic process (GO:0010676)	0.00697956	AKT1
regulation of triglyceride biosynthetic process (GO:0010866)	0.00697956	SREBF1
positive regulation of glycogen biosynthetic process (GO:0045725)	0.00697956	AKT1
regulation of protein phosphorylation (GO:0001932)	0.00717767	PPP2CA;AKT1
positive regulation of glycogen metabolic process (GO:0070875)	0.00747641	AKT1
regulation of cyclin-dependent protein serine/threonine kinase activity involved in G1/S transition of mitotic cell cycle (GO:0031657)	0.00747641	AKT1
regulation of programmed cell death (GO:0043067)	0.00755296	MAP2K1;AKT1
negative regulation of release of cytochrome c from mitochondria (GO:0090201)	0.00797305	AKT1
negative regulation of RNA metabolic process (GO:0051253)	0.00797305	ESR1
negative regulation of lipid catabolic process (GO:0050995)	0.00797305	AKT1
JAK-STAT cascade involved in growth hormone signaling pathway (GO:0060397)	0.00797305	MAPK1
positive regulation of triglyceride metabolic process (GO:0090208)	0.00846946	SREBF1
negative regulation of translational initiation (GO:0045947)	0.00846946	EIF4EBP1
regulation of glucose transport (GO:0010827)	0.00846946	BRAF
peptidyl-threonine dephosphorylation (GO:0035970)	0.00846946	PPP2CA
positive regulation of nitric-oxide synthase activity (GO:0051000)	0.00846946	AKT1
protein localization to chromatin (GO:0071168)	0.00846946	ESR1
positive regulation of MAPK cascade (GO:0043410)	0.00873154	MAP2K1;BRAF
positive regulation of telomere capping (GO:1904355)	0.00896565	MAPK1
positive regulation of transcription initiation from RNA polymerase II promoter (GO:0060261)	0.00896565	ESR1
maintenance of protein localization in organelle (GO:0072595)	0.00946161	AKT1
nuclear envelope reassembly (GO:0031468)	0.00946161	PPP2CA
regulation of oxidative stress-induced intrinsic apoptotic signaling pathway (GO:1902175)	0.00946161	AKT1
negative regulation of oxidative stress-induced intrinsic apoptotic signaling pathway (GO:1902176)	0.00946161	AKT1
positive regulation of phospholipase activity (GO:0010518)	0.00995735	ESR1
excitatory postsynaptic potential (GO:0060079)	0.00995735	AKT1
intracellular estrogen receptor signaling pathway (GO:0030520)	0.00995735	ESR1

## Sheet: cluster 4
Table S1: The enrichment GO terms for Cluster 1.
Term	P-value	Genes
positive regulation of transcription from RNA polymerase II promoter (GO:0045944)	7.37425e-15	HDAC5;SMAD1;CREBBP;HDAC2;BMPR2;CHUK;DHX9;HDAC1;FOS;PKD1;BMP6;DCN;RELA;RUNX2;KAT2B;NR4A1;RPS6KA3;COPS5;SIN3A;EP300;BMPR1A;MEN1
positive regulation of transcription, DNA-templated (GO:0045893)	2.10481e-14	CD74;HDAC5;SMAD1;CREBBP;HDAC2;BMPR2;CHUK;DHX9;HDAC1;FOS;PKD1;BMP6;DCN;RELA;RUNX2;KAT2B;NR4A1;RPS6KA3;COPS5;SIN3A;EP300;RAN;BMPR1A;MEN1
regulation of transcription from RNA polymerase II promoter (GO:0006357)	1.21796e-13	HDAC5;HDAC2;BMPR2;DHX9;HDAC1;DDX20;HDAC9;PKD1;RELA;RPS6KA3;SIN3A;EP300;MEN1;SMAD1;CREBBP;CHUK;DICER1;FOS;BMP6;DCN;RUNX2;KAT2B;NR4A1;COPS5;BCOR;BMPR1A
cellular response to peptide hormone stimulus (GO:0071375)	7.67125e-11	HDAC5;KAT2B;NR4A1;PRKCI;PDPK1;PRKCD;HDAC9;RELA;TSHR
negative regulation of apoptotic process (GO:0043066)	3.27358e-10	CD74;HDAC2;PRKCI;HDAC1;PRKCD;MIF;PRLR;THBS1;RELA;RPS6KA3;COPS5;KRT18;IL6ST;RAF1
negative regulation of programmed cell death (GO:0043069)	4.62153e-10	CD74;HDAC2;PRKCI;HDAC1;MIF;PRLR;THBS1;RELA;RPS6KA3;COPS5;KRT18;IL6ST;RAF1
positive regulation of cell proliferation (GO:0008284)	7.37753e-10	CD74;HDAC2;PRKCI;DHX9;HDAC1;FN1;MIF;THBS1;BMP6;RELA;TSHR;IL6ST;BMPR1A
histone modification (GO:0016570)	9.52441e-10	HDAC5;CREBBP;HDAC2;HDAC1;SIN3A;PRKCD;EP300;HDAC9
regulation of cell proliferation (GO:0042127)	9.9653e-10	HDAC2;BMPR2;HDAC1;FN1;THBS1;PML;RELA;TSHR;KAT2B;TEC;PRKRA;IL6ST;RAF1;BMPR1A;JAK1;MEN1
cytokine-mediated signaling pathway (GO:0019221)	1.05341e-09	CSF3R;CHUK;CISH;MMP2;PRKCD;FN1;FOS;MIF;DCN;PML;RELA;TEC;HLA-DRA;IL6ST;JAK1
regulation of apoptotic process (GO:0042981)	3.97243e-09	CD74;CREBBP;HDAC2;PRKCI;HDAC1;DDX20;MIF;PRLR;THBS1;BMP6;RELA;RPS6KA3;COPS5;KRT18;IL6ST;RAF1
cellular response to cytokine stimulus (GO:0071345)	1.96484e-08	CSF3R;TEC;CHUK;CISH;DHX9;MMP2;FN1;FOS;IL6ST;DCN;RELA;JAK1
negative regulation of transcription from RNA polymerase II promoter (GO:0000122)	2.28053e-08	HDAC5;CREBBP;HDAC2;HDAC1;DDX20;DICER1;HDAC9;BMP6;RELA;SIN3A;EP300;BCOR;MEN1
negative regulation of transcription, DNA-templated (GO:0045892)	3.03405e-08	HDAC5;CREBBP;HDAC2;HDAC1;DDX20;DICER1;HDAC9;BMP6;PML;RELA;RUNX2;SIN3A;EP300;BCOR;MEN1
protein deacetylation (GO:0006476)	6.3372e-08	HDAC5;HDAC2;HDAC1;SIN3A;HDAC9
regulation of myeloid cell differentiation (GO:0045637)	6.60546e-08	KAT2B;CREBBP;HDAC1;SIN3A;EP300;THBS1
RNA interference (GO:0016246)	9.31647e-08	DHX9;PRKRA;DICER1;TARBP2
regulation of osteoblast differentiation (GO:0045667)	9.43777e-08	BMPR2;IL6ST;BMP6;RUNX2;BMPR1A;MEN1
positive regulation of osteoblast differentiation (GO:0045669)	9.99219e-08	BMPR2;IL6ST;BMP6;RUNX2;BMPR1A
histone deacetylation (GO:0016575)	1.15251e-07	HDAC5;HDAC2;HDAC1;SIN3A;HDAC9
positive regulation of gene expression (GO:0010628)	1.15494e-07	CD74;SMAD1;CREBBP;HDAC2;CHUK;HDAC1;FN1;FOS;THBS1;RELA;RUNX2;KAT2B;EP300;RAN
stimulatory C-type lectin receptor signaling pathway (GO:0002223)	1.23059e-07	CREBBP;CHUK;PDPK1;PRKCD;EP300;RAF1;RELA
innate immune response activating cell surface receptor signaling pathway (GO:0002220)	1.45402e-07	CREBBP;CHUK;PDPK1;PRKCD;EP300;RAF1;RELA
miRNA metabolic process (GO:0010586)	2.1992e-07	PRKRA;DICER1;RAN;TARBP2
regulation of transcription, DNA-templated (GO:0006355)	3.39807e-07	CD74;HDAC5;CREBBP;HDAC2;CHUK;DHX9;HDAC1;TSC22D3;FOS;HDAC9;PML;RELA;RUNX2;RPS6KA3;SIN3A;EP300;BCOR;RAN;MEN1
cellular protein modification process (GO:0006464)	4.48823e-07	PRKCI;CHUK;CISH;PDPK1;PRKCD;FN1;THBS1;RPS6KA3;COPS6;COPS5;TEC;RAF1;BMPR1A;JAK1;MEN1
regulation of megakaryocyte differentiation (GO:0045652)	5.42572e-07	KAT2B;HDAC1;SIN3A;EP300;THBS1
negative regulation of cellular macromolecule biosynthetic process (GO:2000113)	6.18497e-07	HDAC5;HDAC2;BMPR2;HDAC1;SIN3A;BCOR;HDAC9;PML;RELA;RUNX2;MEN1
positive regulation of transcription from RNA polymerase II promoter involved in cellular response to chemical stimulus (GO:1901522)	6.67864e-07	SMAD1;EP300;RELA;RUNX2
positive regulation of ossification (GO:0045778)	7.29468e-07	BMPR2;IL6ST;BMP6;RUNX2;BMPR1A
negative regulation of nucleic acid-templated transcription (GO:1903507)	1.39136e-06	HDAC5;HDAC2;HDAC1;SIN3A;BCOR;HDAC9;PML;RELA;RUNX2;MEN1
positive regulation of fibroblast proliferation (GO:0048146)	2.13235e-06	CD74;DHX9;FN1;MIF
positive regulation of sprouting angiogenesis (GO:1903672)	2.13235e-06	SMAD1;PDPK1;HDAC9;JAK1
production of miRNAs involved in gene silencing by miRNA (GO:0035196)	2.13235e-06	SMAD1;PRKRA;DICER1;TARBP2
protein phosphorylation (GO:0006468)	2.31448e-06	RPS6KA3;PRKCI;TEC;CHUK;PDPK1;PRKCD;RAF1;PKD1;BMPR1A;JAK1
histone H4 deacetylation (GO:0070933)	2.5894e-06	HDAC2;HDAC1;HDAC9
peptidyl-lysine acetylation (GO:0018394)	2.5894e-06	KAT2B;CREBBP;EP300
beta-catenin-TCF complex assembly (GO:1904837)	2.81138e-06	CREBBP;HDAC1;EP300;MEN1
gene silencing by miRNA (GO:0035195)	3.20531e-06	PRKRA;DICER1;RAN;TARBP2
response to insulin (GO:0032868)	3.39434e-06	HDAC5;KAT2B;PRKCI;PDPK1;HDAC9
small RNA loading onto RISC (GO:0070922)	3.69069e-06	DHX9;DICER1;TARBP2
production of siRNA involved in RNA interference (GO:0030422)	3.69069e-06	PRKRA;DICER1;TARBP2
phosphorylation (GO:0016310)	3.73031e-06	RPS6KA3;PRKCI;TEC;CHUK;PDPK1;PRKCD;RAF1;BMPR1A;JAK1
negative regulation of gene expression (GO:0010629)	3.8282e-06	HDAC5;HDAC2;HDAC1;SIN3A;BCOR;MIF;HDAC9;PML;RELA;RUNX2;MEN1
positive regulation of Notch signaling pathway (GO:0045747)	4.11395e-06	KAT2B;CREBBP;PRKCI;EP300
positive regulation of nucleic acid-templated transcription (GO:1903508)	4.15003e-06	CD74;CREBBP;HDAC2;CHUK;HDAC1;EP300;FOS;RAN;RELA;RUNX2
positive regulation of signal transduction (GO:0009967)	4.33245e-06	CD63;CD74;KAT2B;CREBBP;PRKCI;EP300;BMP6
ncRNA metabolic process (GO:0034660)	4.63366e-06	PRKRA;DICER1;RAN;TARBP2
positive regulation of cellular process (GO:0048522)	5.56324e-06	RPS6KA3;HDAC2;HDAC1;PRKCD;FN1;DICER1;IL6ST;THBS1;RELA;TSHR
cellular response to growth factor stimulus (GO:0071363)	5.67395e-06	NR4A1;BMPR2;PDPK1;BMP6;RUNX2;BMPR1A
positive regulation of sequence-specific DNA binding transcription factor activity (GO:0051091)	5.73092e-06	HDAC5;PRKCI;COPS5;CHUK;DHX9;EP300;RELA
BMP signaling pathway (GO:0030509)	6.45877e-06	SMAD1;BMPR2;BMP6;RUNX2;BMPR1A
positive regulation of transmembrane receptor protein serine/threonine kinase signaling pathway (GO:0090100)	6.85593e-06	BMPR2;THBS1;BMP6;BMPR1A;MEN1
transmembrane receptor protein serine/threonine kinase signaling pathway (GO:0007178)	6.94343e-06	SMAD1;BMPR2;FOS;BMP6;RUNX2;BMPR1A
peptidyl-serine phosphorylation (GO:0018105)	7.22303e-06	RPS6KA3;PRKCI;CHUK;PDPK1;PRKCD;PKD1
regulation of peptidyl-tyrosine phosphorylation (GO:0050730)	8.16321e-06	GHR;CD74;TEC;PRKCD;MIF
histone H3 deacetylation (GO:0070932)	8.73597e-06	HDAC2;HDAC1;HDAC9
cellular response to BMP stimulus (GO:0071773)	9.13771e-06	SMAD1;BMPR2;BMP6;RUNX2;BMPR1A
ribonucleoprotein complex assembly (GO:0022618)	1.09479e-05	DHX9;DDX20;GEMIN4;DICER1;TARBP2;SNRPB
pre-miRNA processing (GO:0031054)	1.10931e-05	PRKRA;DICER1;TARBP2
regulation of fibroblast proliferation (GO:0048145)	1.53368e-05	CD74;DHX9;FN1;MIF
inflammatory response (GO:0006954)	1.60335e-05	HDAC5;CHUK;PTX3;FOS;HDAC9;THBS1;RELA
N-terminal protein amino acid acetylation (GO:0006474)	1.69884e-05	KAT2B;CREBBP;EP300
peptidyl-serine modification (GO:0018209)	1.77939e-05	RPS6KA3;PRKCI;CHUK;PDPK1;PRKCD;PKD1
protein deacylation (GO:0035601)	2.05817e-05	HDAC5;HDAC1;SIN3A
embryonic digit morphogenesis (GO:0042733)	2.05817e-05	CREBBP;HDAC2;HDAC1
regulation of bone mineralization (GO:0030500)	2.12828e-05	BMPR2;BCOR;BMP6;BMPR1A
negative regulation of protein phosphorylation (GO:0001933)	2.3042e-05	CISH;PDPK1;PRKCD;DCN;TARBP2;MEN1
positive regulation of transcription of Notch receptor target (GO:0007221)	2.46416e-05	KAT2B;CREBBP;EP300
cellular response to insulin stimulus (GO:0032869)	2.82531e-05	HDAC5;KAT2B;PRKCI;PDPK1;HDAC9
regulation of protein binding (GO:0043393)	2.95008e-05	HDAC5;PRKCD;PKD1;RAN;MEN1
protein complex assembly (GO:0006461)	3.22258e-05	CREBBP;HDAC1;COL7A1;FN1;EP300;MEN1
regulation of sprouting angiogenesis (GO:1903670)	3.42687e-05	SMAD1;PDPK1;JAK1
production of small RNA involved in gene silencing by RNA (GO:0070918)	3.42687e-05	PRKRA;DICER1;TARBP2
positive regulation of peptidyl-tyrosine phosphorylation (GO:0050731)	3.63954e-05	GHR;CD74;TEC;MIF;IL6ST
positive regulation of cell differentiation (GO:0045597)	3.72727e-05	RPS6KA3;BMPR2;IL6ST;BMP6;RUNX2;BMPR1A
regulation of macrophage activation (GO:0043030)	4.60816e-05	CD74;MIF;THBS1
positive regulation of type I interferon production (GO:0032481)	4.92923e-05	CREBBP;DHX9;EP300;RELA
positive regulation of protein phosphorylation (GO:0001934)	4.97581e-05	GHR;CD74;BMPR2;TEC;MIF;RAF1;BMP6;BMPR1A
cellular response to reactive oxygen species (GO:0034614)	5.92139e-05	CHUK;PRKCD;FOS;RELA
cellular response to interleukin-6 (GO:0071354)	6.02882e-05	IL6ST;RELA;JAK1
positive regulation of cytokine production (GO:0001819)	7.47296e-05	CREBBP;DHX9;EP300;MIF;IL6ST;RELA
regulation of Notch signaling pathway (GO:0008593)	7.88791e-05	KAT2B;CREBBP;PRKCI;EP300
interferon-gamma-mediated signaling pathway (GO:0060333)	7.88791e-05	PRKCD;HLA-DRA;PML;JAK1
positive regulation of lymphocyte proliferation (GO:0050671)	8.33194e-05	CD74;HLA-DMB;MIF;IL6ST
nuclear import (GO:0051170)	8.33194e-05	DDX20;GEMIN4;RAN;SNRPB
internal peptidyl-lysine acetylation (GO:0018393)	8.65308e-05	KAT2B;CREBBP;EP300
positive regulation of cytokine secretion (GO:0050715)	9.27416e-05	CHUK;DHX9;MBP;MIF
extracellular matrix organization (GO:0030198)	9.3105e-05	COL2A1;COL7A1;MMP2;FN1;THBS1;DCN
activation of protein kinase activity (GO:0032147)	0.000102348	GHR;PDPK1;PRKCD;RAF1;PRLR;THBS1
heart development (GO:0007507)	0.000118518	KAT2B;BMPR2;BCOR;HDAC9;PKD1
peptidyl-tyrosine phosphorylation (GO:0018108)	0.00012566	GHR;TEC;PRLR;JAK1
regulation of cell migration involved in sprouting angiogenesis (GO:0090049)	0.000131767	HDAC5;HDAC9;THBS1
regulation of defense response to virus by host (GO:0050691)	0.000131767	DHX9;SIN3A;TARBP2
positive regulation of binding (GO:0051099)	0.000138303	DHX9;PKD1;RAN;MEN1
positive regulation of bone mineralization (GO:0030501)	0.000145067	BMPR2;BMP6;BMPR1A
transcription from RNA polymerase II promoter (GO:0006366)	0.000153974	KAT2B;NR4A1;CREBBP;BMPR2;COPS5;RELA;RUNX2;SNRPB
endodermal cell differentiation (GO:0035987)	0.00015921	COL7A1;MMP2;FN1
regulation of type I interferon production (GO:0032479)	0.000166317	CREBBP;DHX9;EP300;RELA
protein acetylation (GO:0006473)	0.000174219	KAT2B;CREBBP;EP300
positive regulation of biomineral tissue development (GO:0070169)	0.000174219	BMPR2;BMP6;BMPR1A
T cell receptor signaling pathway (GO:0050852)	0.000179957	TEC;CHUK;PDPK1;HLA-DRA;RELA
embryonic limb morphogenesis (GO:0030326)	0.000190117	CREBBP;HDAC2;HDAC1
regulation of endothelial cell apoptotic process (GO:2000351)	0.000206928	PRKCI;PDPK1;THBS1
regulation of interferon-alpha secretion (GO:1902739)	0.000209513	CHUK;DHX9
regulation of glial cell apoptotic process (GO:0034350)	0.000209513	PRKCI;PRKCD
positive regulation of interferon-alpha secretion (GO:1902741)	0.000209513	CHUK;DHX9
negative regulation of kinase activity (GO:0033673)	0.000215722	CISH;PDPK1;DCN;TARBP2
protein acylation (GO:0043543)	0.000224673	KAT2B;CREBBP;EP300
endoderm formation (GO:0001706)	0.000224673	COL7A1;MMP2;FN1
positive regulation of cellular metabolic process (GO:0031325)	0.000224879	CD63;HDAC2;HDAC1;THBS1
positive regulation of smooth muscle cell proliferation (GO:0048661)	0.000243375	MMP2;THBS1;BMPR1A
spliceosomal snRNP assembly (GO:0000387)	0.000243375	DDX20;GEMIN4;SNRPB
antigen processing and presentation of exogenous peptide antigen via MHC class II (GO:0019886)	0.000274914	CD74;HLA-DMA;HLA-DMB;HLA-DRA
antigen processing and presentation of exogenous peptide antigen (GO:0002478)	0.000274914	CD74;HLA-DMA;HLA-DMB;HLA-DRA
pharyngeal arch artery morphogenesis (GO:0061626)	0.000278774	BMPR2;BMPR1A
miRNA loading onto RISC involved in gene silencing by miRNA (GO:0035280)	0.000278774	DICER1;TARBP2
negative regulation of glial cell apoptotic process (GO:0034351)	0.000278774	PRKCI;PRKCD
mitral valve development (GO:0003174)	0.000278774	BMPR2;BMPR1A
antigen processing and presentation of peptide antigen via MHC class II (GO:0002495)	0.000285806	CD74;HLA-DMA;HLA-DMB;HLA-DRA
response to UV (GO:0009411)	0.000285806	CREBBP;EP300;RELA;MEN1
negative regulation of cellular process (GO:0048523)	0.000295259	KAT2B;NR4A1;BMPR2;PRKRA;MIF;RAF1;PML;MEN1
Fc-epsilon receptor signaling pathway (GO:0038095)	0.000299087	TEC;CHUK;PDPK1;FOS;RELA
JAK-STAT cascade (GO:0007259)	0.000305439	GHR;PKD1;PRLR
Fc receptor signaling pathway (GO:0038093)	0.000306689	TEC;CHUK;PDPK1;FOS;RELA
odontogenesis (GO:0042476)	0.000328185	HDAC2;HDAC1;BCOR
positive regulation of angiogenesis (GO:0045766)	0.000344962	SMAD1;PDPK1;THBS1;JAK1
regulation of striated muscle cell differentiation (GO:0051153)	0.000357684	HDAC5;HDAC9
cellular response to angiotensin (GO:1904385)	0.000357684	PRKCD;RELA
regulation of intracellular signal transduction (GO:1902531)	0.000396106	HDAC2;HDAC1;PDPK1;EP300;BMP6;PML;RELA
regulation of gene expression (GO:0010468)	0.000413055	HDAC5;SMAD1;CREBBP;DHX9;HDAC1;TSC22D3;FN1;EP300;MIF;PML;RELA
circulatory system development (GO:0072359)	0.000426956	KAT2B;BCOR;HDAC9;PKD1
negative regulation of protein kinase activity (GO:0006469)	0.000426956	CISH;PDPK1;DCN;TARBP2
positive regulation of blood vessel endothelial cell migration (GO:0043536)	0.00043002	PDPK1;HDAC9;THBS1
regulation of leukocyte activation (GO:0002694)	0.000446182	CD74;MIF
mitral valve morphogenesis (GO:0003183)	0.000446182	BMPR2;BMPR1A
nucleocytoplasmic transport (GO:0006913)	0.000458293	DDX20;GEMIN4;SNRPB
cartilage development (GO:0051216)	0.000458293	COL2A1;PKD1;RUNX2
positive regulation of pathway-restricted SMAD protein phosphorylation (GO:0010862)	0.000487734	BMPR2;BMP6;BMPR1A
positive regulation of tumor necrosis factor production (GO:0032760)	0.000487734	DHX9;MIF;THBS1
positive regulation of developmental process (GO:0051094)	0.000488803	RPS6KA3;BMPR2;DCN;BMPR1A
chromatin remodeling (GO:0006338)	0.000539196	HDAC5;KAT2B;HDAC2;HDAC1
cellular response to interferon-gamma (GO:0071346)	0.000539196	PRKCD;HLA-DRA;PML;JAK1
protein deneddylation (GO:0000338)	0.000544208	COPS6;COPS5
regulation of phosphorylation (GO:0042325)	0.000593181	FN1;MIF;THBS1;PML
enzyme linked receptor protein signaling pathway (GO:0007167)	0.000611999	BMPR2;TEC;IL6ST;JAK1
regulation of cell differentiation (GO:0045595)	0.000631237	RPS6KA3;CREBBP;RAF1;RUNX2
regulation of acute inflammatory response (GO:0002673)	0.000631237	C1QB;C1QA;IL6ST;C1QC
internal protein amino acid acetylation (GO:0006475)	0.000651703	KAT2B;EP300
negative regulation of intrinsic apoptotic signaling pathway in response to DNA damage by p53 class mediator (GO:1902166)	0.000651703	CD74;MIF
regulation of vascular endothelial growth factor signaling pathway (GO:1900746)	0.000651703	CD63;DCN
positive regulation of receptor biosynthetic process (GO:0010870)	0.000651703	HDAC2;HDAC1
regulation of receptor biosynthetic process (GO:0010869)	0.000651703	HDAC2;HDAC1
positive regulation of endothelial cell apoptotic process (GO:2000353)	0.000651703	PRKCI;THBS1
interleukin-27-mediated signaling pathway (GO:0070106)	0.000651703	IL6ST;JAK1
interleukin-35-mediated signaling pathway (GO:0070757)	0.000651703	IL6ST;JAK1
positive regulation of protein import into nucleus (GO:0042307)	0.000689959	PRKCD;BMP6;BMPR1A
positive regulation of immune response (GO:0050778)	0.000728104	HLA-DMB;DHX9;IL6ST
Notch signaling pathway (GO:0007219)	0.000767568	KAT2B;CREBBP;EP300
positive regulation of SMAD protein import into nucleus (GO:0060391)	0.000768606	BMP6;BMPR1A
regulation of intrinsic apoptotic signaling pathway in response to DNA damage by p53 class mediator (GO:1902165)	0.000768606	CD74;MIF
negative regulation of DNA damage response, signal transduction by p53 class mediator (GO:0043518)	0.000768606	CD74;MIF
positive regulation of NF-kappaB transcription factor activity (GO:0051092)	0.000778112	PRKCI;CHUK;DHX9;RELA
chromosome organization (GO:0051276)	0.000808369	COPS6;HDAC2;COPS5
regulation of DNA-templated transcription in response to stress (GO:0043620)	0.000894858	RPS6KA3;RELA
prostanoid biosynthetic process (GO:0046457)	0.000894858	CD74;MIF
regulation of pathway-restricted SMAD protein phosphorylation (GO:0060393)	0.000938966	BMPR2;BMP6;BMPR1A
regulation of extrinsic apoptotic signaling pathway (GO:2001236)	0.000938966	THBS1;PML;RELA
positive regulation of protein binding (GO:0032092)	0.000985289	PKD1;RAN;MEN1
regulation of signal transduction by p53 class mediator (GO:1901796)	0.00102771	HDAC2;HDAC1;EP300;PML
negative regulation of intrinsic apoptotic signaling pathway by p53 class mediator (GO:1902254)	0.0010304	CD74;MIF
positive regulation of vascular smooth muscle cell proliferation (GO:1904707)	0.0010304	MMP2;BMPR1A
positive regulation of response to cytokine stimulus (GO:0060760)	0.0010304	CD74;DHX9
negative regulation of cell migration involved in sprouting angiogenesis (GO:0090051)	0.0010304	HDAC5;THBS1
interleukin-6-mediated signaling pathway (GO:0070102)	0.0010304	IL6ST;JAK1
negative regulation of cell proliferation (GO:0008285)	0.00107512	KAT2B;BMPR2;PRKRA;RAF1;PML;MEN1
positive regulation of macromolecule biosynthetic process (GO:0010557)	0.00114169	HDAC2;DHX9;HDAC1;THBS1
regulation of macrophage chemotaxis (GO:0010758)	0.00117517	MIF;THBS1
negative regulation of signal transduction by p53 class mediator (GO:1901797)	0.00117517	CD74;MIF
atrioventricular valve morphogenesis (GO:0003181)	0.00117517	BMPR2;BMPR1A
JAK-STAT cascade involved in growth hormone signaling pathway (GO:0060397)	0.00117517	GHR;PRLR
positive regulation of JAK-STAT cascade (GO:0046427)	0.00118499	GHR;IL6ST;PRLR
negative regulation of blood vessel morphogenesis (GO:2000181)	0.00123859	THBS1;DCN;PML
skeletal system development (GO:0001501)	0.00126427	RPS6KA3;COL2A1;PKD1;BMP6
regulation of protein kinase activity (GO:0045859)	0.0012963	CISH;PDPK1;DCN;TARBP2
positive regulation of epithelial cell apoptotic process (GO:1904037)	0.00132912	PRKCI;THBS1
odontogenesis of dentin-containing tooth (GO:0042475)	0.00132912	HDAC2;HDAC1
regulation of SMAD protein import into nucleus (GO:0060390)	0.00132912	BMP6;BMPR1A
positive regulation of endothelial cell proliferation (GO:0001938)	0.00135034	NR4A1;BMPR2;PDPK1
negative regulation of cysteine-type endopeptidase activity involved in apoptotic process (GO:0043154)	0.00140852	RPS6KA3;RAF1;THBS1
antigen receptor-mediated signaling pathway (GO:0050851)	0.00140933	TEC;CHUK;PDPK1;HLA-DRA;RELA
negative regulation of angiogenesis (GO:0016525)	0.00146824	THBS1;DCN;PML
regulation of endothelial cell migration (GO:0010594)	0.00146824	BMPR2;THBS1;DCN
positive regulation of interleukin-6 secretion (GO:2000778)	0.00149218	DHX9;MBP
pharyngeal system development (GO:0060037)	0.00149218	BMPR2;BMPR1A
protein modification by small protein removal (GO:0070646)	0.00150814	KAT2B;SMAD1;COPS6;COPS5;EP300
regulation of protein phosphorylation (GO:0001932)	0.00150814	CD74;FN1;BMP6;PML;MEN1
positive regulation of endothelial cell migration (GO:0010595)	0.00152954	BMPR2;PDPK1;THBS1
histone acetylation (GO:0016573)	0.00159242	KAT2B;CREBBP;EP300
negative regulation of cysteine-type endopeptidase activity (GO:2000117)	0.0016569	RPS6KA3;RAF1;THBS1
prostaglandin biosynthetic process (GO:0001516)	0.00166429	CD74;MIF
transmembrane receptor protein tyrosine kinase signaling pathway (GO:0007169)	0.00167345	GHR;BMPR2;TEC;MMP2;PRLR;JAK1
transcription-coupled nucleotide-excision repair (GO:0006283)	0.00172299	COPS6;COPS5;EP300
transcription initiation from RNA polymerase II promoter (GO:0006367)	0.0017659	KAT2B;NR4A1;CREBBP;RUNX2
regulation of gene expression, epigenetic (GO:0040029)	0.00179071	HDAC5;KAT2B;EP300
positive regulation of cellular response to transforming growth factor beta stimulus (GO:1903846)	0.00184541	THBS1;MEN1
positive regulation of pri-miRNA transcription from RNA polymerase II promoter (GO:1902895)	0.00184541	FOS;RELA
endocardial cushion development (GO:0003197)	0.00184541	BMPR2;BMPR1A
positive regulation of transforming growth factor beta receptor signaling pathway (GO:0030511)	0.00184541	THBS1;MEN1
regulation of myotube differentiation (GO:0010830)	0.00184541	HDAC5;HDAC9
positive regulation of interferon-alpha production (GO:0032727)	0.00184541	CHUK;DHX9
cellular response to interleukin-7 (GO:0098761)	0.00184541	CISH;JAK1
interleukin-7-mediated signaling pathway (GO:0038111)	0.00184541	CISH;JAK1
cellular response to oxygen-containing compound (GO:1901701)	0.00186473	CHUK;PRKCD;FOS;RELA;TSHR
transforming growth factor beta receptor signaling pathway (GO:0007179)	0.00193109	SMAD1;FOS;BMPR1A
MAPK cascade (GO:0000165)	0.00198593	CHUK;MBP;RAF1;JAK1;MEN1
growth hormone receptor signaling pathway (GO:0060396)	0.00203546	GHR;PRLR
intrinsic apoptotic signaling pathway in response to DNA damage by p53 class mediator (GO:0042771)	0.00203546	EP300;PML
extracellular matrix disassembly (GO:0022617)	0.00207815	MMP2;FN1;DCN
negative regulation of signal transduction (GO:0009968)	0.00214544	CISH;PRKCD;RAF1;THBS1;DCN
regulation of transforming growth factor beta receptor signaling pathway (GO:0017015)	0.00215422	PDPK1;THBS1;MEN1
regulation of endothelial cell proliferation (GO:0001936)	0.00215422	NR4A1;BMPR2;THBS1
epidermis development (GO:0008544)	0.00231151	HDAC2;HDAC1;COL7A1
outflow tract septum morphogenesis (GO:0003148)	0.00244216	BMPR2;BMPR1A
STAT cascade (GO:0097696)	0.00244216	GHR;PKD1
negative regulation of sprouting angiogenesis (GO:1903671)	0.00244216	HDAC5;THBS1
regulation of angiogenesis (GO:0045765)	0.00254305	PDPK1;THBS1;DCN;PML
nucleotide-excision repair, DNA damage recognition (GO:0000715)	0.0026587	COPS6;COPS5
regulation of androgen receptor signaling pathway (GO:0060765)	0.0026587	HDAC1;EP300
negative regulation of intrinsic apoptotic signaling pathway in response to DNA damage (GO:1902230)	0.00288395	CD74;MIF
cellular senescence (GO:0090398)	0.00288395	PRKCD;PML
DNA-templated transcription, initiation (GO:0006352)	0.00303718	KAT2B;NR4A1;CREBBP;RUNX2
regulation of cytokine-mediated signaling pathway (GO:0001959)	0.00310681	CD74;CHUK;JAK1
positive regulation of response to external stimulus (GO:0032103)	0.00310681	DHX9;THBS1;BMP6
prostaglandin metabolic process (GO:0006693)	0.00311785	CD74;MIF
regulation of vascular smooth muscle cell proliferation (GO:1904705)	0.00311785	MMP2;BMPR1A
regulation of DNA damage response, signal transduction by p53 class mediator (GO:0043516)	0.00311785	CD74;MIF
negative regulation of insulin receptor signaling pathway (GO:0046627)	0.00311785	CISH;PRKCD
regulation of pri-miRNA transcription from RNA polymerase II promoter (GO:1902893)	0.00336036	FOS;RELA
regulation of viral entry into host cell (GO:0046596)	0.00336036	CD74;PTX3
negative regulation of cellular response to insulin stimulus (GO:1900077)	0.00336036	CISH;PRKCD
regulation of cysteine-type endopeptidase activity involved in apoptotic process (GO:0043281)	0.00340476	RPS6KA3;RAF1;THBS1
RNA processing (GO:0006396)	0.0034642	DHX9;DDX20;DICER1;SNRPB
modulation by host of viral transcription (GO:0043921)	0.00361141	HDAC1;EP300
response to tumor necrosis factor (GO:0034612)	0.00382844	CHUK;DHX9;RELA
cellular response to hydrogen peroxide (GO:0070301)	0.00387095	PRKCD;RELA
nucleotide-binding oligomerization domain containing signaling pathway (GO:0070423)	0.00387095	CHUK;RELA
protein export from nucleus (GO:0006611)	0.00387095	PKD1;RAN
positive regulation of phosphate metabolic process (GO:0045937)	0.00387095	MIF;THBS1
negative regulation of response to DNA damage stimulus (GO:2001021)	0.00387095	CD74;MIF
chondrocyte differentiation (GO:0002062)	0.00387095	BMPR2;RUNX2
positive regulation of extrinsic apoptotic signaling pathway (GO:2001238)	0.00387095	THBS1;PML
regulation of cell growth (GO:0001558)	0.00400032	RPS6KA3;BMPR2;CISH;PML
cellular response to cadmium ion (GO:0071276)	0.00413892	CHUK;FOS
cellular response to transforming growth factor beta stimulus (GO:0071560)	0.00416638	SMAD1;FOS;BMPR1A
cellular response to metal ion (GO:0071248)	0.00416638	CHUK;FOS;BMP6
regulation of I-kappaB kinase/NF-kappaB signaling (GO:0043122)	0.00421508	CD74;CHUK;PDPK1;RELA
positive regulation of intracellular signal transduction (GO:1902533)	0.00428603	CD74;CHUK;MIF;THBS1;DCN;RELA
positive regulation of B cell proliferation (GO:0030890)	0.00441528	CD74;MIF
regulation of blood coagulation (GO:0030193)	0.00441528	TEC;THBS1
ATP-dependent chromatin remodeling (GO:0043044)	0.00441528	HDAC2;HDAC1
negative regulation of DNA biosynthetic process (GO:2000279)	0.00441528	BMPR2;MEN1
connective tissue development (GO:0061448)	0.00441528	COL2A1;PKD1
artery morphogenesis (GO:0048844)	0.00441528	BMPR2;BMPR1A
negative regulation of blood vessel endothelial cell migration (GO:0043537)	0.00469996	HDAC5;THBS1
protein destabilization (GO:0031648)	0.00469996	CREBBP;EP300
response to cadmium ion (GO:0046686)	0.00469996	CHUK;FOS
regulation of translation (GO:0006417)	0.00490591	RPS6KA3;DHX9;THBS1;RAN
activation of adenylate cyclase activity (GO:0007190)	0.00499291	RAF1;TSHR
positive regulation of epithelial cell proliferation (GO:0050679)	0.00502384	NR4A1;BMPR2;BMP6
regulation of protein activation cascade (GO:2000257)	0.00515435	C1QB;C1QA;C1QC
nucleotide-excision repair (GO:0006289)	0.00515435	COPS6;COPS5;EP300
regulation of complement activation (GO:0030449)	0.0052869	C1QB;C1QA;C1QC
positive regulation of adenylate cyclase activity (GO:0045762)	0.00529408	RAF1;TSHR
positive regulation of nucleocytoplasmic transport (GO:0046824)	0.00529408	DHX9;PRKCD
negative regulation of endothelial cell migration (GO:0010596)	0.00560341	THBS1;DCN
regulation of insulin receptor signaling pathway (GO:0046626)	0.00560341	CISH;PRKCD
post-translational protein modification (GO:0043687)	0.00574509	COPS6;COPS5;CISH;FN1;MEN1
regulation of humoral immune response (GO:0002920)	0.00583756	C1QB;C1QA;C1QC
positive regulation of DNA replication (GO:0045740)	0.00592085	DHX9;BMP6
protein kinase B signaling (GO:0043491)	0.00592085	NR4A1;CHUK
negative regulation of protein complex assembly (GO:0031333)	0.00592085	EP300;RAF1
negative regulation of epithelial cell migration (GO:0010633)	0.00592085	THBS1;DCN
regulation of immune effector process (GO:0002697)	0.00598039	C1QB;C1QA;C1QC
cellular response to oxidative stress (GO:0034599)	0.00612531	CHUK;PRKCD;FOS
peptidyl-lysine modification (GO:0018205)	0.00612531	KAT2B;EP300;HDAC9
ncRNA processing (GO:0034470)	0.00612572	SMAD1;PRKRA;DICER1;TARBP2
regulation of DNA repair (GO:0006282)	0.00657985	DHX9;PML
macromolecular complex assembly (GO:0065003)	0.00688137	CD74;CREBBP;PML
positive regulation of reactive oxygen species metabolic process (GO:2000379)	0.00727064	PRKCD;THBS1
complement activation, classical pathway (GO:0006958)	0.00736048	C1QB;C1QA;C1QC
platelet degranulation (GO:0002576)	0.00752447	CD63;FN1;THBS1
regulation of viral transcription (GO:0046782)	0.00762783	DHX9;TARBP2
humoral immune response mediated by circulating immunoglobulin (GO:0002455)	0.00769062	C1QB;C1QA;C1QC
negative regulation of STAT cascade (GO:1904893)	0.00799281	CISH;DCN
positive regulation of viral transcription (GO:0050434)	0.00799281	DHX9;EP300
regulation of ERK1 and ERK2 cascade (GO:0070372)	0.00819609	CD74;FN1;MIF;RAF1
regulation of protein processing (GO:0070613)	0.00820205	C1QB;C1QA;C1QC
regulation of protein modification process (GO:0031399)	0.00836554	FN1;PML
regulation of B cell proliferation (GO:0030888)	0.00874595	CD74;MIF
response to hydrogen peroxide (GO:0042542)	0.00874595	PRKCD;RELA
positive regulation of protein localization to plasma membrane (GO:1903078)	0.00874595	PRKCI;PDPK1
positive regulation of interleukin-6 production (GO:0032755)	0.00874595	DHX9;MBP
intrinsic apoptotic signaling pathway by p53 class mediator (GO:0072332)	0.00874595	EP300;PML
positive regulation of viral life cycle (GO:1903902)	0.009134	CD74;TARBP2
sprouting angiogenesis (GO:0002040)	0.009134	NR4A1;THBS1
protein deubiquitination (GO:0016579)	0.00938486	KAT2B;SMAD1;COPS5;EP300
negative regulation of ossification (GO:0030279)	0.00952963	BCOR;MEN1
peptidyl-tyrosine autophosphorylation (GO:0038083)	0.00952963	TEC;JAK1
mRNA splicing, via spliceosome (GO:0000398)	0.00989025	DHX9;DDX20;GEMIN4;SNRPB
interleukin-12-mediated signaling pathway (GO:0035722)	0.0099328	MIF;JAK1
RNA secondary structure unwinding (GO:0010501)	0.0099328	DHX9;DDX20
cellular response to interleukin-12 (GO:0071349)	0.0099328	MIF;JAK1
positive regulation of protein localization to cell periphery (GO:1904377)	0.0099328	PRKCI;PDPK1

## Sheet: cluster 5
Table S1: The enrichment GO terms for Cluster 1.
Term	P-value	Genes
transmembrane receptor protein tyrosine kinase signaling pathway (GO:0007169)	2.18929e-18	LYN;ITK;HSP90AA1;NCF1;NCF2;SRC;NCF4;CYBB;CYBA;RASA1;BTK;PRKD1;JAK2;HRAS;UBA52;BCAR1
vascular endothelial growth factor receptor signaling pathway (GO:0048010)	4.6162e-15	HSP90AA1;NCF1;NCF2;SRC;NCF4;CYBB;CYBA;PRKD1;BCAR1
positive regulation of intracellular signal transduction (GO:1902533)	1.04249e-12	LYN;TGFB2;TGFB1;NCF1;SRC;TGFBR1;TNFRSF1A;FAS;PRKD1;JAK2;HRAS;UBA52;MYD88
regulation of cytokine-mediated signaling pathway (GO:0001959)	3.65727e-12	PTPN1;SOCS3;SUMO1;IRAK2;IRAK3;JAK2;UBA52;TNFRSF1A
regulation of programmed cell death (GO:0043067)	8.63776e-10	TGFB2;TGFB1;ACTN1;FAS;JAK2;UBA52;BCAR1;TNFRSF1A;TP73
positive regulation of peptidyl-tyrosine phosphorylation (GO:0050731)	1.41882e-09	LYN;PTPN1;SOCS3;TGFB1;SRC;JAK2;TNFRSF1A
MyD88-dependent toll-like receptor signaling pathway (GO:0002755)	1.95153e-09	IRAK2;BTK;IRAK3;UBA52;MYD88
positive regulation of protein phosphorylation (GO:0001934)	1.99102e-09	LYN;TGFB2;TGFB1;SRC;FAS;PRKD1;JAK2;HRAS;TGFBR1;TNFRSF1A
superoxide anion generation (GO:0042554)	2.89063e-09	NCF1;NCF2;CYBB;CYBA
ERBB signaling pathway (GO:0038127)	6.46168e-09	HSP90AA1;TGFB1;SRC;HRAS;UBA52;BCAR1
protein phosphorylation (GO:0006468)	7.0054e-09	LYN;TGFB2;TGFB1;IRAK2;SRC;BTK;IRAK3;PRKD1;JAK2;TGFBR1
regulation of apoptotic process (GO:0042981)	9.95556e-09	TGFB2;TGFB1;SRC;ACTN1;RASA1;FAS;JAK2;UBA52;BCAR1;MYD88;TNFRSF1A;TP73
peptidyl-tyrosine autophosphorylation (GO:0038083)	1.83873e-08	LYN;ITK;SRC;BTK;JAK2
phosphorylation (GO:0016310)	2.05631e-08	LYN;TGFB2;TGFB1;IRAK2;BTK;IRAK3;PRKD1;JAK2;TGFBR1
regulation of cell proliferation (GO:0042127)	4.3196e-08	LYN;ITK;TGFB2;TGFB1;SRC;BTK;FAS;JAK2;HRAS;TGFBR1;TNFRSF1A
cellular response to oxidative stress (GO:0034599)	5.6472e-08	NCF1;NCF2;NCF4;CYBB;CYBA;PRKD1
enzyme linked receptor protein signaling pathway (GO:0007167)	7.26763e-08	LYN;ITK;SRC;BTK;JAK2;BCAR1
cellular protein modification process (GO:0006464)	9.59252e-08	LYN;PTPN1;SOCS3;TGFB2;TGFB1;IRAK2;BTK;IRAK3;PRKD1;JAK2;UBA52;TGFBR1
positive regulation of NF-kappaB transcription factor activity (GO:0051092)	1.06458e-07	IRAK2;BTK;IRAK3;PRKD1;UBA52;MYD88
cytokine-mediated signaling pathway (GO:0019221)	1.15219e-07	SOCS3;HSP90AA1;TGFB1;IRAK2;FAS;IRAK3;JAK2;UBA52;MYD88;TNFRSF1A
extrinsic apoptotic signaling pathway (GO:0097191)	1.35907e-07	TGFB2;TGFB1;FAS;JAK2;TNFRSF1A
superoxide metabolic process (GO:0006801)	2.34283e-07	NCF1;NCF2;CYBB;CYBA
antigen processing and presentation of exogenous peptide antigen via MHC class I, TAP-dependent (GO:0002479)	2.38391e-07	NCF1;NCF2;NCF4;CYBB;CYBA
regulated exocytosis (GO:0045055)	2.50334e-07	LYN;TGFB2;TGFB1;ACTN1;ARHGAP17;VCL
transforming growth factor beta receptor signaling pathway (GO:0007179)	2.54616e-07	TGFB2;TGFB1;SRC;UBA52;TGFBR1
antigen processing and presentation of exogenous peptide antigen via MHC class I (GO:0042590)	2.89687e-07	NCF1;NCF2;NCF4;CYBB;CYBA
peptidyl-tyrosine phosphorylation (GO:0018108)	3.08601e-07	LYN;ITK;SRC;BTK;JAK2
toll-like receptor signaling pathway (GO:0002224)	4.70049e-07	IRAK2;BTK;IRAK3;UBA52;MYD88
regulation of MAP kinase activity (GO:0043405)	4.97721e-07	LYN;PTPN1;TGFB1;IRAK3;HRAS
regulation of macrophage cytokine production (GO:0010935)	6.3715e-07	TGFB2;TGFB1;IRAK3
protein autophosphorylation (GO:0046777)	6.67134e-07	LYN;ITK;SRC;BTK;PRKD1;JAK2
ERBB2 signaling pathway (GO:0038128)	7.71343e-07	HSP90AA1;SRC;HRAS;UBA52
cellular response to transforming growth factor beta stimulus (GO:0071560)	9.89553e-07	TGFB2;TGFB1;SRC;UBA52;TGFBR1
B cell receptor signaling pathway (GO:0050853)	1.2001e-06	CD79B;CD79A;ITK;BTK;BCAR1
cellular response to cytokine stimulus (GO:0071345)	1.20594e-06	SOCS3;HSP90AA1;TGFB1;IRAK2;IRAK3;JAK2;UBA52;TNFRSF1A
regulation of MAPK cascade (GO:0043408)	1.57908e-06	LYN;TGFB2;TGFB1;FAS;HRAS;TNFRSF1A
pathway-restricted SMAD protein phosphorylation (GO:0060389)	1.92314e-06	TGFB2;TGFB1;TGFBR1
positive regulation of sequence-specific DNA binding transcription factor activity (GO:0051091)	2.2e-06	IRAK2;BTK;IRAK3;PRKD1;UBA52;MYD88
peptidyl-tyrosine modification (GO:0018212)	2.25011e-06	LYN;SRC;BTK;JAK2
regulation of response to interferon-gamma (GO:0060330)	2.40095e-06	SOCS3;SUMO1;JAK2
positive regulation of cell migration (GO:0030335)	2.57799e-06	TGFB2;TGFB1;SRC;HRAS;BCAR1;TGFBR1
positive regulation of tyrosine phosphorylation of STAT protein (GO:0042531)	2.62178e-06	LYN;SOCS3;JAK2;TNFRSF1A
platelet degranulation (GO:0002576)	2.84043e-06	LYN;TGFB2;TGFB1;ACTN1;VCL
negative regulation of cytokine production involved in immune response (GO:0002719)	2.95136e-06	TGFB2;TGFB1;IRAK3
JAK-STAT cascade involved in growth hormone signaling pathway (GO:0060397)	2.95136e-06	LYN;PTPN1;JAK2
epidermal growth factor receptor signaling pathway (GO:0007173)	3.49931e-06	TGFB1;SRC;HRAS;BCAR1
negative regulation of cellular process (GO:0048523)	3.89007e-06	LYN;TGFB2;TGFB1;ACTN1;RASA1;PRKD1;JAK2;HRAS
platelet-derived growth factor receptor signaling pathway (GO:0048008)	4.28992e-06	PTPN1;SRC;BCAR1
regulation of tyrosine phosphorylation of STAT protein (GO:0042509)	4.57751e-06	LYN;SOCS3;JAK2;TNFRSF1A
negative regulation of MAP kinase activity (GO:0043407)	4.57751e-06	LYN;PTPN1;IRAK3;TP73
response to cytokine (GO:0034097)	4.78215e-06	IRAK2;SRC;IRAK3;JAK2;MYD88
response to lipid (GO:0033993)	5.12831e-06	TGFB1;FAS;IRAK3;JAK2;TNFRSF1A
inflammatory response (GO:0006954)	5.47204e-06	LYN;TGFB1;CYBB;FAS;CYBA;TNFRSF1A
positive regulation of JAK-STAT cascade (GO:0046427)	5.53429e-06	LYN;SOCS3;JAK2;TNFRSF1A
transmembrane receptor protein serine/threonine kinase signaling pathway (GO:0007178)	5.87949e-06	TGFB2;TGFB1;SRC;UBA52;TGFBR1
antigen receptor-mediated signaling pathway (GO:0050851)	6.12132e-06	CD79B;CD79A;ITK;BTK;UBA52;BCAR1
growth hormone receptor signaling pathway (GO:0060396)	6.96624e-06	LYN;PTPN1;JAK2
response to progesterone (GO:0032570)	6.96624e-06	TGFB2;TGFB1;SRC
regulation of epithelial cell proliferation (GO:0050678)	8.80645e-06	TGFB2;TGFB1;PRKD1;HRAS
regulation of interferon-gamma-mediated signaling pathway (GO:0060334)	9.25317e-06	SOCS3;SUMO1;JAK2
regulation of protein complex assembly (GO:0043254)	9.29777e-06	HSP90AA1;TGFB1;SUMO1;SRC
positive regulation of epithelial cell migration (GO:0010634)	9.80903e-06	TGFB2;SRC;PRKD1;BCAR1
response to interleukin-1 (GO:0070555)	1.08934e-05	IRAK2;SRC;IRAK3;MYD88
ephrin receptor signaling pathway (GO:0048013)	1.4679e-05	LYN;SRC;RASA1;HRAS
positive regulation of MAP kinase activity (GO:0043406)	1.59117e-05	TGFB1;IRAK2;HRAS;UBA52;TGFBR1
Fc-epsilon receptor signaling pathway (GO:0038095)	1.81861e-05	LYN;ITK;BTK;HRAS;UBA52
Fc receptor signaling pathway (GO:0038093)	1.86699e-05	LYN;ITK;BTK;HRAS;UBA52
regulation of cell migration (GO:0030334)	1.97298e-05	TGFB1;SRC;HRAS;BCAR1;TGFBR1;VCL
interleukin-1-mediated signaling pathway (GO:0070498)	2.60983e-05	IRAK2;IRAK3;UBA52;MYD88
response to molecule of bacterial origin (GO:0002237)	2.94607e-05	FAS;IRAK3;JAK2;TNFRSF1A
ventricular cardiac muscle tissue morphogenesis (GO:0055010)	3.36926e-05	TGFB2;TGFB1;TGFBR1
positive regulation of cellular component organization (GO:0051130)	3.99766e-05	TGFB2;TGFB1;SUMO1;TGFBR1
negative regulation of cell proliferation (GO:0008285)	4.28208e-05	LYN;TGFB2;TGFB1;JAK2;HRAS;TP73
epithelial to mesenchymal transition (GO:0001837)	4.32663e-05	TGFB2;TGFB1;TGFBR1
positive regulation of epithelial to mesenchymal transition (GO:0010718)	5.44703e-05	TGFB2;TGFB1;TGFBR1
JAK-STAT cascade (GO:0007259)	5.44703e-05	LYN;PTPN1;JAK2
mesenchymal cell differentiation (GO:0048762)	5.85878e-05	TGFB2;TGFB1;TGFBR1
activation of protein kinase activity (GO:0032147)	5.89051e-05	TGFB2;IRAK2;JAK2;UBA52;TGFBR1
regulation of interleukin-6 production (GO:0032675)	6.29041e-05	CYBA;IRAK3;MYD88
gland morphogenesis (GO:0022612)	6.57793e-05	TGFB2;TGFB1
regulation of epithelial to mesenchymal transition involved in endocardial cushion formation (GO:1905005)	6.57793e-05	TGFB2;TGFBR1
regulation of lymphocyte apoptotic process (GO:0070228)	6.57793e-05	LYN;BTK
stimulatory C-type lectin receptor signaling pathway (GO:0002223)	6.67473e-05	LYN;SRC;HRAS;UBA52
tumor necrosis factor-mediated signaling pathway (GO:0033209)	7.11084e-05	FAS;JAK2;UBA52;TNFRSF1A
negative regulation of immune response (GO:0050777)	7.21501e-05	LYN;TGFB2;IRAK3
negative regulation of immune system process (GO:0002683)	7.21501e-05	LYN;TGFB2;IRAK3
innate immune response activating cell surface receptor signaling pathway (GO:0002220)	7.33652e-05	LYN;SRC;HRAS;UBA52
negative regulation of response to stimulus (GO:0048585)	8.04491e-05	LYN;PTPN1;TGFB2;TGFB1
regulation of cellular component movement (GO:0051270)	8.22428e-05	LYN;ACTN1;TGFBR1
positive regulation of pathway-restricted SMAD protein phosphorylation (GO:0010862)	8.76173e-05	TGFB2;TGFB1;TGFBR1
cellular response to mechanical stimulus (GO:0071260)	9.32162e-05	FAS;MYD88;TNFRSF1A
pattern recognition receptor signaling pathway (GO:0002221)	9.32162e-05	IRAK2;IRAK3;MYD88
regulation of intracellular signal transduction (GO:1902531)	9.82744e-05	LYN;TGFB2;TGFB1;ARHGAP17;UBA52;TP73
regulation of protein phosphorylation (GO:0001932)	0.000100427	LYN;TGFB2;TGFB1;FAS;HRAS
regulation of stress-activated protein kinase signaling cascade (GO:0070302)	0.000112509	LYN;FAS
ventricular trabecula myocardium morphogenesis (GO:0003222)	0.000112509	TGFB2;TGFBR1
regulation of toll-like receptor 2 signaling pathway (GO:0034135)	0.000112509	LYN;CYBA
cellular response to growth factor stimulus (GO:0071363)	0.000113843	TGFB1;PRKD1;BCAR1;TGFBR1
regulation of cellular component organization (GO:0051128)	0.000117017	PTPN1;HSP90AA1;IRAK3;BCAR1
positive regulation of ossification (GO:0045778)	0.000117939	TGFB2;TGFB1;PRKD1
regulation of DNA binding (GO:0051101)	0.000117939	TGFB1;SUMO1;JAK2
positive regulation of macromolecule biosynthetic process (GO:0010557)	0.000123557	TGFB2;TGFB1;JAK2;HRAS
negative regulation of cellular response to transforming growth factor beta stimulus (GO:1903845)	0.000124723	TGFB1;UBA52;TGFBR1
positive regulation of phosphatidylinositol 3-kinase signaling (GO:0014068)	0.000124723	TGFB2;NCF1;JAK2
cellular protein complex assembly (GO:0043623)	0.000130359	HSP90AA1;TGFB1;SRC;CYBA
MAPK cascade (GO:0000165)	0.000134844	TGFB1;RASA1;JAK2;HRAS;UBA52
negative regulation of transforming growth factor beta receptor signaling pathway (GO:0030512)	0.000139041	TGFB1;UBA52;TGFBR1
negative regulation of signal transduction (GO:0009968)	0.000146511	LYN;PTPN1;SOCS3;IRAK3;UBA52
cellular defense response (GO:0006968)	0.000146585	ITK;NCF1;NCF2
cellular response to interleukin-1 (GO:0071347)	0.000152395	IRAK2;IRAK3;UBA52;MYD88
I-kappaB kinase/NF-kappaB signaling (GO:0007249)	0.000154389	IRAK2;UBA52;TNFRSF1A
positive regulation of MAPK cascade (GO:0043410)	0.000161516	TGFB2;TGFB1;FAS;HRAS;TNFRSF1A
integrin-mediated signaling pathway (GO:0007229)	0.000162459	SRC;PRKD1;BCAR1
regulation of pathway-restricted SMAD protein phosphorylation (GO:0060393)	0.000170799	TGFB2;TGFB1;TGFBR1
regulation of extrinsic apoptotic signaling pathway (GO:2001236)	0.000170799	SRC;FAS;TGFBR1
regulation of B cell apoptotic process (GO:0002902)	0.0001715	LYN;BTK
response to lipopolysaccharide (GO:0032496)	0.000172721	FAS;IRAK3;JAK2;TNFRSF1A
regulation of tumor necrosis factor production (GO:0032680)	0.000188301	CYBA;IRAK3;JAK2
activation of cysteine-type endopeptidase activity involved in apoptotic signaling pathway (GO:0097296)	0.000205567	FAS;JAK2
response to sterol (GO:0036314)	0.000205567	TGFB1;TGFBR1
positive regulation of I-kappaB kinase/NF-kappaB signaling (GO:0043123)	0.000209222	PRKD1;UBA52;MYD88;TNFRSF1A
T cell receptor signaling pathway (GO:0050852)	0.000209222	ITK;BTK;UBA52;BCAR1
positive regulation of protein modification process (GO:0031401)	0.000209222	LYN;TGFB1;FAS;HRAS
negative regulation of apoptotic process (GO:0043066)	0.000209307	SRC;RASA1;FAS;UBA52;MYD88;TP73
entry of bacterium into host cell (GO:0035635)	0.000242668	SRC;UBA52
positive regulation of cardiocyte differentiation (GO:1905209)	0.000242668	TGFB2;TGFB1
positive regulation of SMAD protein import into nucleus (GO:0060391)	0.000242668	TGFB1;TGFBR1
negative regulation of protein serine/threonine kinase activity (GO:0071901)	0.000247679	LYN;PTPN1;IRAK3
regulation of epithelial to mesenchymal transition (GO:0010717)	0.000258618	TGFB2;TGFB1;TGFBR1
regulation of endocytosis (GO:0030100)	0.000269864	PTPN1;SRC;PRKD1
positive regulation of endothelial cell migration (GO:0010595)	0.000281422	TGFB1;PRKD1;BCAR1
positive regulation of interleukin-17 production (GO:0032740)	0.000282792	TGFB1;MYD88
toll-like receptor 9 signaling pathway (GO:0034162)	0.000282792	IRAK2;MYD88
positive regulation of cell motility (GO:2000147)	0.000298451	TGFB1;HRAS;BCAR1;TGFBR1
B cell activation (GO:0042113)	0.000318003	CD79B;CD79A;BTK
regulation of protein modification by small protein conjugation or removal (GO:1903320)	0.000325929	HSP90AA1;TGFBR1
regulation of nucleocytoplasmic transport (GO:0046822)	0.000325929	KHDRBS1;TGFB1
interleukin-6-mediated signaling pathway (GO:0070102)	0.000325929	SOCS3;JAK2
negative regulation of extrinsic apoptotic signaling pathway (GO:2001237)	0.000357521	SRC;FAS;TGFBR1
negative regulation of transmembrane receptor protein serine/threonine kinase signaling pathway (GO:0090101)	0.000371363	TGFB1;UBA52;TGFBR1
positive regulation of stress-activated protein kinase signaling cascade (GO:0070304)	0.000372068	LYN;TGFB2
positive regulation of cysteine-type endopeptidase activity involved in apoptotic signaling pathway (GO:2001269)	0.000372068	FAS;JAK2
response to cholesterol (GO:0070723)	0.000372068	TGFB1;TGFBR1
regulation of transforming growth factor beta receptor signaling pathway (GO:0017015)	0.000400073	TGFB1;UBA52;TGFBR1
cellular response to tumor necrosis factor (GO:0071356)	0.00040432	FAS;JAK2;UBA52;TNFRSF1A
positive regulation of cell differentiation (GO:0045597)	0.00040432	TGFB2;TGFB1;PRKD1;TGFBR1
negative regulation of MAPK cascade (GO:0043409)	0.000414948	LYN;PTPN1;IRAK3
regulation of phosphatidylinositol 3-kinase signaling (GO:0014066)	0.000414948	TGFB2;NCF1;JAK2
positive regulation of stress-activated MAPK cascade (GO:0032874)	0.000414948	TGFB2;NCF1;HRAS
lipopolysaccharide-mediated signaling pathway (GO:0031663)	0.0004212	LYN;TGFB1
regulation of SMAD protein import into nucleus (GO:0060390)	0.0004212	TGFB1;TGFBR1
cardiac epithelial to mesenchymal transition (GO:0060317)	0.0004212	TGFB2;TGFBR1
positive regulation of transmembrane receptor protein serine/threonine kinase signaling pathway (GO:0090100)	0.000445755	TGFB2;TGFB1;TGFBR1
regulation of cell growth (GO:0001558)	0.000461931	TGFB2;TGFB1;BCAR1;TGFBR1
positive regulation of multicellular organismal process (GO:0051240)	0.000470614	TGFB2;TGFB1;SRC;TGFBR1
pharyngeal system development (GO:0060037)	0.000473314	TGFB2;TGFBR1
regulation of I-kappaB kinase/NF-kappaB signaling (GO:0043122)	0.00048833	PRKD1;UBA52;MYD88;TNFRSF1A
regulation of peptidyl-tyrosine phosphorylation (GO:0050730)	0.000494661	TGFB1;SRC;JAK2
positive regulation of signal transduction (GO:0009967)	0.000506517	TGFB2;FAS;JAK2;TGFBR1
positive regulation of phosphorylation (GO:0042327)	0.000525182	LYN;TGFB1;FAS;HRAS
regulation of cardiac muscle cell proliferation (GO:0060043)	0.0005284	TGFBR1;TP73
heart trabecula morphogenesis (GO:0061384)	0.0005284	TGFB2;TGFBR1
positive regulation of protein complex assembly (GO:0031334)	0.000546885	TGFB1;SUMO1;SRC
regulation of neuron apoptotic process (GO:0043523)	0.000565045	TGFB2;RASA1;TP73
regulation of Ras protein signal transduction (GO:0046578)	0.000583588	TGFB2;RASA1;ARHGAP17
positive regulation of response to external stimulus (GO:0032103)	0.000583588	TGFB1;CYBA;TNFRSF1A
positive regulation of pri-miRNA transcription from RNA polymerase II promoter (GO:1902895)	0.000586446	TGFB2;TGFB1
regulation of cell cycle (GO:0051726)	0.000594381	TGFB2;TGFB1;SRC;TP73
immune response-activating cell surface receptor signaling pathway (GO:0002429)	0.000647444	LYN;BCAR1
positive regulation of transcription from RNA polymerase II promoter (GO:0045944)	0.000687976	TGFB2;TGFB1;PRKD1;HRAS;UBA52;TNFRSF1A;TP73
positive regulation of transcription, DNA-templated (GO:0045893)	0.000704138	TGFB1;NCF1;PRKD1;HRAS;UBA52;TGFBR1;TNFRSF1A;TP73
regulation of interleukin-17 production (GO:0032660)	0.000711383	TGFB1;MYD88
ventricular septum morphogenesis (GO:0060412)	0.000711383	TGFB2;TGFBR1
mesoderm development (GO:0007498)	0.000711383	BTK;JAK2
positive regulation of cellular component movement (GO:0051272)	0.000711383	LYN;TGFBR1
negative regulation of programmed cell death (GO:0043069)	0.000780454	SRC;RASA1;FAS;UBA52;MYD88
regulation of signal transduction (GO:0009966)	0.000801804	PTPN1;IRAK2;SRC;PRKD1
cellular response to interleukin-6 (GO:0071354)	0.000848043	SOCS3;JAK2
cytoplasmic pattern recognition receptor signaling pathway (GO:0002753)	0.000920743	IRAK2;UBA52
positive regulation of cell proliferation (GO:0008284)	0.000927009	LYN;TGFB2;TGFB1;HRAS;TGFBR1
positive regulation of cellular catabolic process (GO:0031331)	0.00093485	PTPN1;HSP90AA1;PRKD1
positive regulation of epithelial cell proliferation (GO:0050679)	0.000960376	PRKD1;HRAS;TGFBR1
regulation of ERK1 and ERK2 cascade (GO:0070372)	0.00099514	LYN;PTPN1;TGFB1;HRAS
positive regulation of phosphatidylinositol 3-kinase activity (GO:0043552)	0.000996344	TGFB1;PRKD1
nucleotide-binding domain, leucine rich repeat containing receptor signaling pathway (GO:0035872)	0.000996344	IRAK2;UBA52
response to alcohol (GO:0097305)	0.000996344	TGFB1;TGFBR1
negative regulation of insulin receptor signaling pathway (GO:0046627)	0.000996344	PTPN1;SOCS3
regulation of apoptotic signaling pathway (GO:2001233)	0.000996344	FAS;TGFBR1
circulatory system development (GO:0072359)	0.00101274	TGFB2;TGFB1;TGFBR1
regulation of pri-miRNA transcription from RNA polymerase II promoter (GO:1902893)	0.00107483	TGFB2;TGFB1
negative regulation of cellular response to insulin stimulus (GO:1900077)	0.00107483	PTPN1;SOCS3
response to gamma radiation (GO:0010332)	0.00107483	HRAS;TP73
response to ketone (GO:1901654)	0.00107483	TGFB2;TGFB1
negative regulation of small GTPase mediated signal transduction (GO:0051058)	0.00115621	TGFB2;RASA1
negative regulation of cell-matrix adhesion (GO:0001953)	0.00115621	SRC;RASA1
positive regulation of lipid kinase activity (GO:0090218)	0.00115621	TGFB1;PRKD1
epithelium development (GO:0060429)	0.00118061	TGFB1;JAK2;VCL
nucleotide-binding oligomerization domain containing signaling pathway (GO:0070423)	0.00124045	IRAK2;UBA52
ventricular septum development (GO:0003281)	0.00124045	TGFB2;TGFBR1
primary neural tube formation (GO:0014020)	0.00124045	TGFB2;TGFB1
positive regulation of protein tyrosine kinase activity (GO:0061098)	0.00124045	PTPN1;NCF1
positive regulation of phospholipid metabolic process (GO:1903727)	0.00124045	TGFB1;PRKD1
positive regulation of protein serine/threonine kinase activity (GO:0071902)	0.00127074	TGFB1;SRC;HRAS
positive regulation of epidermal growth factor receptor signaling pathway (GO:0045742)	0.00132755	NCF1;UBA52
tube closure (GO:0060606)	0.00132755	TGFB2;TGFB1
cellular response to cadmium ion (GO:0071276)	0.00132755	NCF1;SUMO1
collagen fibril organization (GO:0030199)	0.00132755	TGFB2;TGFBR1
actin filament organization (GO:0007015)	0.00133316	ACTN1;ARHGAP17;BCAR1
positive regulation of reactive oxygen species biosynthetic process (GO:1903428)	0.0014175	HSP90AA1;CYBA
regulation of cell adhesion mediated by integrin (GO:0033628)	0.0014175	LYN;TGFB2
artery morphogenesis (GO:0048844)	0.0014175	TGFB2;TGFBR1
negative regulation of macromolecule metabolic process (GO:0010605)	0.00146375	TGFB2;TGFB1;HRAS
positive regulation of macromolecule metabolic process (GO:0010604)	0.00149635	PTPN1;TGFB1;MYD88;TGFBR1
negative regulation of toll-like receptor signaling pathway (GO:0034122)	0.00151029	LYN;IRAK3
response to cadmium ion (GO:0046686)	0.00151029	NCF1;SUMO1
G2/M transition of mitotic cell cycle (GO:0000086)	0.00153195	KHDRBS1;HSP90AA1;UBA52
cell cycle G2/M phase transition (GO:0044839)	0.00156679	KHDRBS1;HSP90AA1;UBA52
positive regulation of protein kinase B signaling (GO:0051897)	0.00156679	TGFB1;SRC;TGFBR1
global genome nucleotide-excision repair (GO:0070911)	0.00160591	SUMO1;UBA52
vasculogenesis (GO:0001570)	0.00160591	TGFB1;RASA1
positive regulation of tumor necrosis factor superfamily cytokine production (GO:1903557)	0.00160591	CYBA;JAK2
regulation of cell-cell adhesion (GO:0022407)	0.00160591	TGFB1;SRC
regulation of intracellular protein transport (GO:0033157)	0.00170435	PTPN1;TGFB1
neural tube closure (GO:0001843)	0.00170435	TGFB2;TGFB1
positive regulation of nucleocytoplasmic transport (GO:0046824)	0.00170435	KHDRBS1;TGFB1
entry into host cell (GO:0030260)	0.00170435	SRC;UBA52
regulation of phosphatidylinositol 3-kinase activity (GO:0043551)	0.00170435	TGFB1;PRKD1
Fc-gamma receptor signaling pathway involved in phagocytosis (GO:0038096)	0.00178627	LYN;HSP90AA1;SRC
regulation of insulin receptor signaling pathway (GO:0046626)	0.00180561	PTPN1;SOCS3
negative regulation of DNA binding (GO:0043392)	0.00180561	SUMO1;JAK2
Fc-gamma receptor signaling pathway (GO:0038094)	0.00182462	LYN;HSP90AA1;SRC
Fc receptor mediated stimulatory signaling pathway (GO:0002431)	0.00186348	LYN;HSP90AA1;SRC
erythrocyte differentiation (GO:0030218)	0.00190966	LYN;JAK2
positive regulation of RNA metabolic process (GO:0051254)	0.00190966	TGFB1;HRAS
positive regulation of peptide secretion (GO:0002793)	0.00190966	TGFB2;TGFB1
negative regulation of sequence-specific DNA binding transcription factor activity (GO:0043433)	0.00206556	SUMO1;IRAK2;IRAK3
response to steroid hormone (GO:0048545)	0.00212613	TGFB2;TGFB1
negative regulation of Ras protein signal transduction (GO:0046580)	0.00212613	TGFB2;RASA1
positive regulation of apoptotic process (GO:0043065)	0.00220343	TGFB2;FAS;UBA52;TGFBR1
positive regulation of cellular process (GO:0048522)	0.00225755	LYN;TGFB2;TGFB1;HRAS;TGFBR1
cellular response to amino acid starvation (GO:0034198)	0.00235368	FAS;PRKD1
positive regulation of phagocytosis (GO:0050766)	0.00235368	TUB;CYBA
positive regulation of reactive oxygen species metabolic process (GO:2000379)	0.00235368	TGFB1;CYBA
heart development (GO:0007507)	0.00246266	TGFB2;TGFB1;TGFBR1
negative regulation of ERK1 and ERK2 cascade (GO:0070373)	0.00247159	LYN;PTPN1
regulation of intracellular transport (GO:0032386)	0.00247159	LYN;PTPN1
regulation of stress-activated MAPK cascade (GO:0032872)	0.00259224	TGFB2;FAS
regulation of phagocytosis (GO:0050764)	0.00259224	TUB;CYBA
regulation of telomerase activity (GO:0051972)	0.00271562	HSP90AA1;SRC
cardiac ventricle morphogenesis (GO:0003208)	0.00284172	TGFB2;TGFB1
positive regulation of interleukin-6 production (GO:0032755)	0.00284172	CYBA;MYD88
myeloid cell differentiation (GO:0030099)	0.00297054	LYN;JAK2
positive regulation of blood vessel endothelial cell migration (GO:0043536)	0.00310206	TGFB1;PRKD1
protein complex subunit organization (GO:0071822)	0.00310206	TGFB2;TGFBR1
regulation of protein kinase B signaling (GO:0051896)	0.00316909	TGFB1;SRC;TGFBR1
regulation of inflammatory response (GO:0050727)	0.00333499	JAK2;MYD88;TNFRSF1A
positive regulation of tumor necrosis factor production (GO:0032760)	0.00337317	CYBA;JAK2
regulation of epithelial cell migration (GO:0010632)	0.00351275	TGFB2;SRC
positive regulation of chemotaxis (GO:0050921)	0.00351275	TGFB1;PRKD1
positive regulation of protein kinase activity (GO:0045860)	0.0036826	PTPN1;TGFB2;SRC
regulation of blood vessel endothelial cell migration (GO:0043535)	0.00379988	TGFB1;PRKD1
wound healing (GO:0042060)	0.00379988	TGFB2;TGFBR1
heart morphogenesis (GO:0003007)	0.00379988	TGFB2;TGFBR1
positive regulation of secretion by cell (GO:1903532)	0.00409759	TGFB2;TGFB1
B cell differentiation (GO:0030183)	0.00409759	CD79B;CD79A
regulation of transcription from RNA polymerase II promoter (GO:0006357)	0.00410026	TGFB2;TGFB1;SUMO1;PRKD1;HRAS;UBA52;TNFRSF1A;TP73
embryonic organ development (GO:0048568)	0.00425039	TGFB2;TGFB1
positive regulation of protein import into nucleus (GO:0042307)	0.00425039	TGFB1;TGFBR1
negative regulation of cellular component organization (GO:0051129)	0.00440581	IRAK3;PRKD1
positive regulation of response to stimulus (GO:0048584)	0.00440581	TGFB2;TGFB1
regulation of tumor necrosis factor-mediated signaling pathway (GO:0010803)	0.00472447	UBA52;TNFRSF1A
positive regulation of protein transport (GO:0051222)	0.00472447	TGFB2;TGFB1
chordate embryonic development (GO:0043009)	0.00472447	TGFB1;TGFBR1
negative regulation of gene expression (GO:0010629)	0.00476195	KHDRBS1;TGFB2;TGFB1;SUMO1;HRAS
protein complex assembly (GO:0006461)	0.00478507	KHDRBS1;NCF1;TNFRSF1A
renal system development (GO:0072001)	0.00522185	TGFB2;TGFBR1
actin cytoskeleton reorganization (GO:0031532)	0.00556627	PTPN1;BCAR1
regulation of DNA replication (GO:0006275)	0.00556627	TGFB1;HRAS
stress-activated MAPK cascade (GO:0051403)	0.00574229	IRAK2;UBA52
kidney development (GO:0001822)	0.00592085	TGFB2;TGFBR1
negative regulation of protein modification process (GO:0031400)	0.00592085	LYN;TGFB1
negative regulation of neuron apoptotic process (GO:0043524)	0.00592085	RASA1;TP73
positive regulation of cell projection organization (GO:0031346)	0.00592085	LYN;PRKD1
positive regulation of cell adhesion (GO:0045785)	0.00610194	TGFB2;JAK2
positive regulation of endocytosis (GO:0045807)	0.00610194	TUB;CYBA
negative regulation of apoptotic signaling pathway (GO:2001234)	0.00628554	SRC;TGFBR1
negative regulation of cell adhesion (GO:0007162)	0.00628554	TGFB1;RASA1
negative regulation of epithelial cell proliferation (GO:0050680)	0.00647165	TGFB2;TGFB1
JNK cascade (GO:0007254)	0.00647165	IRAK2;UBA52
positive regulation of endothelial cell proliferation (GO:0001938)	0.00666025	PRKD1;TGFBR1
peptidyl-threonine phosphorylation (GO:0018107)	0.00685135	PRKD1;TGFBR1
regulation of innate immune response (GO:0045088)	0.00704492	PTPN1;IRAK3
regulation of endothelial cell migration (GO:0010594)	0.00704492	PRKD1;BCAR1
regulation of Notch signaling pathway (GO:0008593)	0.00724096	TGFB2;UBA52
positive regulation of cytokine production (GO:0001819)	0.00726535	TGFB1;CYBA;MYD88
mitotic cell cycle phase transition (GO:0044772)	0.00735585	KHDRBS1;HSP90AA1;UBA52
positive regulation of growth (GO:0045927)	0.00743947	TGFB2;TGFBR1
cell-cell junction organization (GO:0045216)	0.00764042	TGFB2;TGFB1
positive regulation of inflammatory response (GO:0050729)	0.00784382	MYD88;TNFRSF1A
lymphocyte differentiation (GO:0030098)	0.00784382	CD79B;CD79A
positive regulation of defense response (GO:0031349)	0.00804966	CYBA;TNFRSF1A
extracellular matrix organization (GO:0030198)	0.00810411	TGFB2;TGFB1;TGFBR1
negative regulation of phosphorylation (GO:0042326)	0.00825792	LYN;TGFB1
regulation of defense response (GO:0031347)	0.00825792	JAK2;MYD88
apoptotic process (GO:0006915)	0.00829794	FAS;JAK2;MYD88
positive regulation of apoptotic signaling pathway (GO:2001235)	0.0084686	FAS;TGFBR1
positive regulation of JNK cascade (GO:0046330)	0.0084686	NCF1;HRAS
hemopoiesis (GO:0030097)	0.0084686	TGFB2;TGFB1
regulation of hematopoietic stem cell differentiation (GO:1902036)	0.0084686	UBA52;TP73
regulation of hematopoietic progenitor cell differentiation (GO:1901532)	0.00868168	UBA52;TP73
positive regulation of translation (GO:0045727)	0.00889717	KHDRBS1;TGFB1
activation of cysteine-type endopeptidase activity involved in apoptotic process (GO:0006919)	0.00911504	FAS;JAK2
regulation of endothelial cell proliferation (GO:0001936)	0.00911504	PRKD1;TGFBR1
negative regulation of defense response (GO:0031348)	0.0093353	IRAK3;TNFRSF1A
BMP signaling pathway (GO:0030509)	0.00955792	TGFB2;TGFB1
positive regulation of cell cycle arrest (GO:0071158)	0.00978292	UBA52;TP73
DNA damage response, signal transduction by p53 class mediator (GO:0030330)	0.00978292	UBA52;TP73
negative regulation of binding (GO:0051100)	0.00978292	SUMO1;JAK2
positive regulation of protein secretion (GO:0050714)	0.00978292	TGFB2;TGFB1
negative regulation of NF-kappaB transcription factor activity (GO:0032088)	0.00978292	IRAK2;IRAK3
regulation of gene expression (GO:0010468)	0.00985826	TGFB2;TGFB1;HRAS;MYD88;TGFBR1;TP73
